# Supplementary material for: Construction and validation of a diagnostic model for high-risk papillary thyroid microcarcinoma
Source: Front Endocrinol (Lausanne). 2024 Oct 9;15:1431584. doi: 10.3389/fendo.2024.1431584 (PMC11496096; doi:10.3389/fendo.2024.1431584)
Supplement: Supplementary file 1 [file Table1.xlsx]

## Sheet: Sheet1
ID	Sex（1：M，0：F）	Age（year）	Age group(1≤45Y,0＞45Y)	CS tumor size	Nodules Number（1.Multi-focus0.Single focus）	CS extension(1.Yes 0.N0)	CS lymph nodes (1.N1&Nx 0.N0)	CS mets at dx ( 2.Mx 1.M1 0.M0)	High-risk PTMC ( Gold Standard ) ( 1. High-risk 0. Low-risk )
1	0	56	0	5	0	0	0	0	0
2	0	64	0	10	0	0	0	0	0
3	0	48	0	8	0	0	0	0	0
4	0	54	0	1	0	1	0	0	0
5	0	59	0	10	0	1	1	0	1
6	0	66	0	9	1	0	0	0	0
7	0	56	0	10	0	0	1	0	1
8	0	58	0	7	0	0	0	0	0
9	0	25	1	9	1	0	0	0	1
10	0	47	0	1	0	0	0	0	0
11	0	54	0	7	1	0	0	0	0
12	0	49	0	10	0	1	0	0	0
13	0	65	0	8	0	0	0	0	0
14	0	46	0	2	0	0	1	0	1
15	0	45	1	10	0	0	0	0	0
16	1	51	0	7	0	1	1	0	1
17	1	62	0	5	1	0	1	0	1
18	1	74	0	8	1	0	0	0	0
19	0	64	0	10	0	1	0	0	1
20	0	65	0	10	0	0	0	0	0
21	0	53	0	9	0	0	0	0	0
22	0	25	1	6	1	0	1	0	1
23	0	32	1	4	0	0	0	0	0
24	0	28	1	4	1	0	0	0	0
25	0	41	1	9	0	0	0	0	1
26	1	32	1	10	0	0	1	0	0
27	0	34	1	6	0	0	0	0	0
28	0	60	0	5	0	0	0	0	0
29	0	65	0	6	0	0	0	0	0
30	0	44	1	3	0	0	0	0	0
31	0	47	0	2	0	0	0	0	0
32	0	32	1	4	0	0	1	0	1
33	0	66	0	10	0	1	0	0	1
34	0	40	1	6	0	0	0	0	0
35	0	25	1	8	0	0	1	0	0
36	0	32	1	8	0	1	1	0	1
37	0	61	0	10	1	0	0	0	0
38	0	42	1	10	0	0	0	0	0
39	0	39	1	6	1	0	1	0	1
40	0	36	1	5	0	0	0	0	0
41	0	67	0	7	0	0	0	0	0
42	0	23	1	6	0	0	0	0	0
43	0	60	0	3	0	0	0	0	0
44	0	39	1	8	0	0	0	0	1
45	0	60	0	9	1	0	0	0	0
46	0	43	1	6	1	0	1	0	1
47	0	36	1	10	1	0	0	0	1
48	0	51	0	10	0	0	0	0	0
49	0	65	0	8	0	0	0	0	0
50	0	38	1	6	0	0	0	0	0
51	0	47	0	5	0	0	0	0	0
52	0	49	0	9	0	0	0	0	0
53	0	54	0	9	0	0	1	0	1
54	0	53	0	2	1	0	0	0	0
55	0	70	0	2	0	0	0	0	0
56	0	50	0	10	0	0	0	0	0
57	0	33	1	4	1	0	1	0	1
58	1	54	0	4	0	0	0	0	0
59	0	33	1	10	0	0	0	0	1
60	0	64	0	3	1	0	0	0	0
61	0	45	1	7	1	0	0	0	0
62	1	47	0	7	0	1	0	0	0
63	0	23	1	3	0	0	0	0	0
64	0	28	1	8	0	0	0	0	1
65	0	38	1	1	0	0	0	0	0
66	0	28	1	6	0	0	0	0	0
67	0	28	1	9	0	0	1	0	1
68	0	65	0	1	1	0	0	0	0
69	1	69	0	3	0	1	1	0	1
70	0	57	0	7	1	0	0	0	0
71	0	44	1	6	0	0	0	0	0
72	0	41	1	8	0	1	0	0	1
73	0	53	0	9	1	0	0	0	0
74	0	59	0	6	1	0	0	0	0
75	0	61	0	10	1	0	0	0	0
76	0	61	0	8	1	0	0	0	0
77	1	19	1	3	0	0	0	0	1
78	1	74	0	10	0	0	0	0	0
79	0	36	1	3	0	0	1	0	0
80	0	44	1	5	1	0	0	0	0
81	0	39	1	9	0	1	1	0	1
82	1	33	1	5	0	0	0	0	1
83	0	48	0	6	0	0	0	0	0
84	0	38	1	10	0	0	0	0	1
85	0	58	0	8	0	0	0	0	0
86	0	24	1	9	0	0	0	0	1
87	0	61	0	7	1	0	1	0	1
88	0	54	0	8	1	0	0	0	0
89	0	53	0	10	0	0	1	0	1
90	0	42	1	4	1	0	0	0	0
91	0	48	0	3	0	0	0	0	0
92	0	48	0	6	0	0	0	0	0
93	0	20	1	3	0	0	1	0	0
94	0	48	0	7	0	0	0	0	0
95	0	54	0	2	1	0	0	0	0
96	0	25	1	10	0	0	0	0	1
97	0	48	0	5	0	0	0	0	0
98	1	31	1	8	0	0	0	0	1
99	1	38	1	10	0	1	1	0	1
100	0	45	1	7	1	0	1	0	1
101	0	47	0	7	1	0	0	0	0
102	0	50	0	10	0	1	1	0	1
103	0	48	0	9	1	0	0	0	0
104	0	43	1	9	0	1	1	0	1
105	0	32	1	5	1	0	0	0	0
106	0	36	1	9	0	1	1	0	1
107	0	38	1	9	1	0	0	0	1
108	0	15	1	8	0	0	0	0	1
109	0	57	0	7	1	0	0	0	0
110	0	40	1	3	0	0	0	0	0
111	0	58	0	10	0	1	0	0	1
112	0	67	0	10	1	0	1	0	1
113	0	31	1	7	1	0	1	0	1
114	0	28	1	9	0	1	0	0	1
115	0	44	1	9	1	0	0	0	0
116	0	29	1	9	0	1	0	0	1
117	0	48	0	1	0	0	0	0	0
118	1	63	0	2	0	0	0	0	0
119	0	18	1	2	0	0	0	0	0
120	1	40	1	1	0	0	1	0	1
121	0	18	1	7	0	1	0	0	0
122	1	55	0	1	0	0	1	0	1
123	0	34	1	10	0	0	0	0	1
124	0	42	1	1	1	0	0	0	0
125	0	48	0	8	0	0	0	0	0
126	0	40	1	2	0	0	0	0	0
127	0	47	0	1	0	0	0	0	0
128	0	33	1	8	0	0	0	0	1
129	0	47	0	1	1	0	0	0	0
130	0	35	1	6	1	0	0	0	0
131	1	65	0	4	0	1	1	0	1
132	0	34	1	7	0	0	1	0	1
133	0	35	1	9	1	0	0	0	1
134	0	53	0	2	0	0	0	0	0
135	1	68	0	2	0	0	0	0	0
136	0	25	1	7	1	0	0	0	1
137	0	52	0	3	1	0	0	0	0
138	0	65	0	5	1	0	0	0	0
139	0	33	1	7	1	0	1	0	1
140	0	40	1	2	0	0	0	0	0
141	0	42	1	1	1	0	0	0	0
142	0	40	1	1	0	0	0	0	0
143	0	55	0	8	0	0	0	0	0
144	1	47	0	5	0	0	0	0	0
145	0	61	0	10	1	0	0	0	0
146	0	51	0	9	0	0	1	0	1
147	0	37	1	8	0	0	0	0	1
148	1	41	1	7	0	0	0	0	1
149	0	57	0	6	0	1	0	0	0
150	0	37	1	4	0	0	0	0	0
151	0	66	0	4	0	1	1	1	1
152	0	46	0	10	0	1	0	0	1
153	1	50	0	6	1	0	0	0	0
154	0	22	1	7	0	0	1	0	1
155	0	42	1	9	0	0	1	0	0
156	1	32	1	9	1	0	1	0	1
157	0	75	0	7	1	0	0	0	0
158	0	31	1	1	0	0	0	0	0
159	0	30	1	9	1	0	0	0	1
160	0	30	1	6	1	0	1	0	1
161	1	48	0	10	0	0	1	0	1
162	0	53	0	9	0	1	0	0	1
163	0	39	1	10	1	0	1	0	1
164	0	35	1	5	0	0	0	0	0
165	0	33	1	6	1	0	0	0	0
166	0	50	0	10	1	0	1	0	1
167	1	43	1	9	1	0	0	0	1
168	0	48	0	6	0	0	0	0	0
169	0	42	1	3	0	0	0	0	0
170	0	50	0	9	0	0	0	0	0
171	0	33	1	6	1	0	1	0	1
172	1	60	0	9	0	1	1	0	1
173	1	24	1	10	1	0	1	0	0
174	0	34	1	9	1	0	1	0	1
175	0	51	0	5	0	0	0	0	0
176	0	36	1	10	0	0	0	0	1
177	0	23	1	10	0	1	1	0	1
178	0	34	1	6	1	0	1	0	0
179	0	40	1	3	0	1	0	0	0
180	0	21	1	10	0	1	1	0	1
181	0	16	1	7	1	0	1	0	1
182	1	59	0	2	0	0	0	0	0
183	0	29	1	4	0	0	0	0	0
184	0	35	1	7	0	0	0	0	1
185	0	75	0	9	0	0	0	0	0
186	1	63	0	1	0	0	0	0	0
187	0	48	0	7	0	0	0	0	0
188	1	34	1	5	0	0	0	0	1
189	0	34	1	7	1	0	0	0	1
190	0	52	0	7	0	1	0	0	0
191	0	42	1	7	1	0	0	0	1
192	0	25	1	8	0	0	0	0	1
193	0	28	1	10	0	0	0	0	1
194	0	33	1	1	0	0	0	0	0
195	1	54	0	6	0	0	0	0	0
196	0	68	0	10	0	0	0	0	0
197	0	37	1	5	1	0	0	0	0
198	0	45	1	10	1	0	0	0	1
199	0	43	1	4	0	0	0	0	0
200	0	34	1	7	1	0	0	0	1
201	0	32	1	4	0	0	0	0	0
202	1	36	1	2	0	0	1	0	0
203	0	48	0	10	0	1	1	0	1
204	0	76	0	10	0	1	0	0	1
205	0	34	1	10	0	0	0	0	1
206	0	42	1	1	0	0	0	0	0
207	1	28	1	7	1	0	1	0	1
208	0	25	1	2	1	0	1	0	1
209	0	15	1	4	0	0	0	0	0
210	0	52	0	8	0	1	0	0	0
211	0	56	0	10	0	1	1	0	1
212	1	61	0	10	0	0	0	0	0
213	1	43	1	6	0	1	1	0	1
214	1	53	0	8	1	0	0	0	0
215	0	41	1	9	0	0	0	0	1
216	0	72	0	2	0	0	0	0	0
217	0	21	1	5	1	0	1	0	1
218	1	31	1	8	0	1	0	0	0
219	0	38	1	10	1	0	0	0	1
220	0	27	1	7	0	0	1	0	1
221	0	44	1	9	0	1	1	0	1
222	0	39	1	10	0	0	0	0	1
223	0	56	0	1	0	0	0	0	0
224	0	63	0	8	0	1	1	0	1
225	0	49	0	9	0	1	1	0	1
226	1	68	0	10	0	0	1	0	1
227	1	79	0	6	0	0	0	0	0
228	0	58	0	4	0	0	0	0	0
229	0	49	0	7	0	1	1	0	1
230	0	71	0	2	0	0	0	0	0
231	0	60	0	2	1	0	0	0	0
232	0	54	0	10	0	0	0	0	0
233	0	39	1	7	0	0	0	0	1
234	0	48	0	10	0	1	1	0	1
235	0	66	0	2	1	0	0	0	0
236	0	48	0	9	0	0	0	0	0
237	0	50	0	7	1	0	0	0	0
238	0	43	1	3	0	0	0	0	0
239	0	52	0	2	1	0	0	1	1
240	1	37	1	9	0	1	1	0	1
241	0	57	0	7	0	0	0	0	0
242	0	22	1	3	0	0	0	0	0
243	0	56	0	2	0	0	0	0	0
244	1	51	0	10	0	1	0	0	1
245	0	37	1	4	1	0	0	0	0
246	0	25	1	10	0	0	1	0	1
247	0	56	0	6	0	0	0	0	0
248	0	35	1	4	0	0	0	0	0
249	0	58	0	3	1	0	0	0	0
250	0	59	0	3	1	0	0	0	0
251	1	65	0	8	0	1	1	0	1
252	0	41	1	7	0	0	0	0	0
253	0	40	1	9	1	0	1	0	1
254	0	57	0	10	0	0	0	0	0
255	0	38	1	8	0	1	1	0	1
256	0	36	1	3	0	0	0	0	0
257	0	24	1	5	0	1	0	0	0
258	0	33	1	10	1	0	0	0	1
259	0	43	1	9	0	0	0	0	0
260	0	41	1	9	0	1	0	0	1
261	0	60	0	3	0	0	0	0	0
262	0	48	0	2	1	0	0	0	0
263	1	46	0	3	1	0	1	0	1
264	0	49	0	7	0	0	0	0	0
265	0	47	0	5	1	0	1	0	1
266	0	47	0	4	1	0	1	0	1
267	0	38	1	1	0	0	0	0	0
268	0	53	0	9	1	0	1	0	1
269	0	29	1	10	0	0	0	0	1
270	0	46	0	4	0	0	0	0	0
271	1	68	0	2	0	1	0	0	0
272	0	35	1	2	0	0	0	0	0
273	0	51	0	10	0	0	0	0	0
274	0	50	0	10	0	0	1	0	1
275	0	58	0	1	0	0	0	0	0
276	0	32	1	10	0	0	1	0	1
277	0	51	0	8	1	0	0	0	0
278	0	48	0	3	1	0	0	0	0
279	1	75	0	10	0	1	0	1	1
280	0	19	1	9	0	0	0	0	1
281	1	45	1	3	0	0	0	0	1
282	0	30	1	9	0	0	1	0	1
283	1	59	0	2	1	0	1	0	0
284	0	50	0	9	0	1	0	0	1
285	0	41	1	6	1	0	0	0	0
286	0	40	1	3	0	0	0	0	0
287	0	42	1	8	0	0	0	0	1
288	0	46	0	6	1	0	0	0	0
289	0	62	0	9	0	1	0	0	1
290	0	63	0	10	0	1	0	0	1
291	0	60	0	3	0	0	0	0	0
292	0	48	0	9	1	0	1	0	1
293	0	43	1	10	1	0	1	0	1
294	0	30	1	10	1	0	0	0	1
295	0	38	1	5	0	0	0	0	0
296	0	77	0	1	0	0	0	0	0
297	0	49	0	1	0	0	0	0	0
298	0	39	1	6	0	0	1	2	1
299	0	49	0	10	0	0	0	0	0
300	1	58	0	1	0	0	1	0	1
301	0	68	0	2	0	0	0	0	0
302	0	35	1	8	0	1	1	0	1
303	0	49	0	5	1	0	1	0	1
304	0	56	0	1	0	0	0	0	0
305	0	59	0	1	0	0	0	0	0
306	0	70	0	6	0	1	0	0	1
307	0	71	0	1	0	0	0	0	0
308	0	20	1	6	0	0	0	0	0
309	1	59	0	2	1	0	0	0	0
310	0	38	1	3	1	0	0	0	0
311	0	51	0	1	0	0	0	0	0
312	1	83	0	8	0	1	0	0	1
313	0	41	1	8	0	0	0	0	0
314	0	45	1	1	1	0	1	0	1
315	0	64	0	6	1	0	0	0	0
316	0	53	0	8	1	0	0	0	0
317	0	40	1	2	1	0	0	0	0
318	0	39	1	1	0	1	0	0	1
319	0	47	0	8	1	0	0	0	0
320	0	54	0	8	1	0	0	0	0
321	0	54	0	8	0	1	0	0	1
322	0	34	1	10	1	0	1	0	0
323	0	41	1	3	0	0	0	0	0
324	0	37	1	1	0	0	0	0	0
325	0	27	1	10	0	1	1	0	1
326	0	36	1	3	1	0	0	0	0
327	0	55	0	2	0	0	0	0	0
328	0	44	1	4	1	0	0	0	0
329	0	53	0	7	0	1	1	2	1
330	0	70	0	4	0	0	1	0	1
331	0	49	0	10	0	1	1	0	1
332	0	54	0	10	1	0	1	0	1
333	0	37	1	7	0	0	1	0	1
334	0	61	0	2	0	0	0	0	0
335	0	31	1	3	0	0	0	0	0
336	0	55	0	4	1	0	0	0	0
337	1	33	1	5	0	0	0	0	1
338	0	36	1	5	0	0	0	2	0
339	0	39	1	10	0	1	0	0	1
340	0	43	1	9	0	0	0	0	1
341	0	43	1	6	1	0	0	0	0
342	0	30	1	5	1	0	0	0	0
343	0	34	1	7	0	0	0	0	1
344	0	79	0	6	0	0	0	0	0
345	0	50	0	9	1	0	1	2	1
346	0	65	0	8	0	1	1	0	1
347	1	53	0	9	1	0	0	0	0
348	1	32	1	1	0	0	0	2	1
349	0	53	0	4	0	0	0	2	0
350	0	42	1	10	1	0	0	0	0
351	1	53	0	9	0	1	1	0	1
352	0	40	1	10	1	0	0	2	1
353	1	45	1	6	0	0	0	0	1
354	0	56	0	10	0	0	1	0	1
355	1	43	1	3	0	0	1	0	1
356	0	44	1	7	0	1	1	0	0
357	0	30	1	10	0	0	0	0	1
358	0	39	1	5	0	0	0	0	0
359	0	67	0	1	0	0	0	0	0
360	0	45	1	7	0	0	1	0	1
361	0	51	0	7	0	1	0	0	1
362	0	53	0	5	1	0	0	0	0
363	0	47	0	1	1	0	0	0	0
364	0	23	1	10	0	0	0	0	1
365	1	64	0	2	0	0	0	0	0
366	0	60	0	2	0	0	1	0	1
367	0	37	1	3	0	0	1	0	1
368	1	53	0	8	0	0	0	0	1
369	0	44	1	6	0	0	0	0	0
370	1	66	0	5	0	0	0	0	0
371	0	34	1	10	1	0	0	0	1
372	0	63	0	10	1	0	0	0	0
373	1	67	0	6	1	0	1	0	1
374	1	60	0	3	0	1	1	0	1
375	0	28	1	10	0	0	0	0	1
376	0	39	1	5	0	1	0	0	0
377	0	44	1	6	0	0	1	0	1
378	0	42	1	10	1	0	0	0	0
379	0	22	1	1	0	0	0	0	0
380	0	27	1	10	0	1	1	0	1
381	0	55	0	10	0	1	0	0	1
382	1	52	0	9	1	0	0	0	1
383	0	42	1	7	0	0	0	0	0
384	1	66	0	8	1	0	1	0	1
385	0	64	0	5	0	0	0	0	0
386	0	35	1	3	0	0	0	0	0
387	0	39	1	2	0	0	0	0	0
388	1	59	0	8	0	1	1	0	1
389	0	53	0	2	0	0	0	0	0
390	0	57	0	8	0	0	1	0	1
391	0	53	0	5	1	0	0	0	0
392	0	41	1	2	0	0	0	0	0
393	0	39	1	10	0	1	1	0	1
394	0	42	1	10	0	1	0	0	1
395	0	48	0	5	0	0	0	0	0
396	0	20	1	10	0	0	0	0	1
397	0	32	1	2	0	0	0	0	0
398	1	46	0	10	0	0	0	0	0
399	0	67	0	2	0	0	0	0	0
400	0	54	0	1	0	0	0	0	0
401	0	68	0	2	0	0	0	0	0
402	0	64	0	6	0	0	0	0	0
403	1	57	0	1	0	0	0	0	0
404	0	45	1	7	0	0	1	0	1
405	0	46	0	8	0	0	0	0	0
406	0	71	0	10	0	0	0	0	0
407	0	68	0	3	0	0	0	0	0
408	0	57	0	10	0	1	0	0	1
409	0	30	1	4	0	0	0	0	0
410	0	64	0	5	1	0	0	0	0
411	0	58	0	6	0	1	0	0	1
412	0	56	0	4	0	0	1	0	1
413	0	32	1	7	1	0	0	0	1
414	0	60	0	1	0	0	0	0	0
415	0	39	1	8	1	0	0	0	1
416	1	52	0	6	0	0	0	0	0
417	1	63	0	10	0	0	0	0	0
418	0	68	0	1	0	0	0	0	0
419	0	51	0	4	1	0	1	0	1
420	0	39	1	6	0	0	0	0	0
421	0	64	0	1	0	0	0	0	0
422	0	36	1	6	0	0	0	0	0
423	1	46	0	7	0	1	0	0	1
424	1	77	0	5	1	0	0	0	0
425	1	80	0	7	0	0	0	0	0
426	1	36	1	10	0	0	0	0	1
427	0	50	0	1	0	0	0	0	0
428	0	33	1	2	0	0	0	0	0
429	1	37	1	7	1	0	1	0	1
430	0	49	0	9	0	0	0	0	0
431	0	37	1	7	0	0	0	0	1
432	0	43	1	7	1	0	1	0	1
433	1	63	0	8	0	0	0	0	0
434	0	73	0	1	0	0	1	0	1
435	0	56	0	5	1	0	1	0	1
436	0	59	0	7	0	1	0	0	1
437	0	22	1	6	0	0	0	0	0
438	0	58	0	9	0	1	1	0	1
439	0	46	0	4	0	0	0	0	0
440	0	37	1	8	0	0	0	0	1
441	0	41	1	10	1	0	0	0	0
442	0	24	1	8	1	0	0	0	1
443	0	40	1	9	0	0	0	0	1
444	1	54	0	5	0	0	0	0	0
445	1	55	0	5	0	0	0	0	0
446	1	46	0	10	1	0	0	0	0
447	1	39	1	1	0	0	0	0	1
448	0	55	0	4	0	0	0	0	0
449	0	30	1	7	0	0	0	0	1
450	1	28	1	8	0	0	1	0	1
451	0	34	1	2	1	0	1	0	1
452	0	44	1	5	0	1	0	0	0
453	0	20	1	6	1	0	0	0	0
454	0	39	1	1	0	0	0	0	0
455	0	44	1	4	1	0	1	0	1
456	1	15	1	10	0	0	1	0	1
457	0	58	0	8	0	0	0	0	0
458	1	60	0	7	0	1	1	0	1
459	0	63	0	4	1	0	0	0	0
460	0	35	1	4	0	0	0	0	0
461	0	52	0	7	1	0	0	0	0
462	0	49	0	5	0	1	0	0	0
463	0	61	0	4	0	0	0	0	0
464	0	64	0	10	0	1	0	0	1
465	0	51	0	2	0	0	0	0	0
466	0	62	0	2	1	0	0	0	0
467	1	37	1	10	0	0	1	0	1
468	0	45	1	2	0	0	1	0	1
469	0	63	0	10	0	0	0	0	0
470	0	18	1	5	0	0	0	0	0
471	0	38	1	10	0	1	0	0	1
472	0	25	1	8	0	1	1	0	1
473	0	34	1	2	0	0	0	0	0
474	0	22	1	2	1	0	1	0	1
475	0	32	1	7	0	0	0	0	1
476	0	74	0	7	0	0	0	0	0
477	0	39	1	1	0	1	1	0	1
478	0	36	1	9	0	0	0	0	1
479	0	40	1	7	1	0	1	0	1
480	0	45	1	1	1	0	1	0	1
481	0	43	1	5	0	0	0	0	0
482	0	56	0	10	0	0	0	0	0
483	0	57	0	10	1	0	0	0	0
484	0	38	1	4	0	0	0	0	0
485	0	50	0	9	1	0	0	0	0
486	1	69	0	2	1	0	0	0	0
487	1	30	1	1	0	0	1	0	1
488	0	52	0	2	0	0	0	0	0
489	0	37	1	3	0	0	0	0	0
490	0	48	0	10	1	0	1	0	1
491	0	49	0	1	0	0	0	0	0
492	0	61	0	6	0	1	0	0	1
493	0	50	0	3	0	0	0	0	0
494	0	48	0	7	1	0	0	0	0
495	0	55	0	4	1	0	0	0	0
496	0	43	1	9	0	1	1	0	1
497	0	44	1	2	0	0	0	0	0
498	0	44	1	10	0	1	0	0	1
499	0	23	1	8	0	0	1	0	1
500	0	55	0	2	0	0	0	0	0
501	1	46	0	6	0	0	0	0	0
502	0	32	1	3	0	0	0	0	0
503	0	49	0	7	0	0	0	0	0
504	0	86	0	4	1	0	1	0	1
505	0	33	1	3	0	0	0	0	0
506	0	25	1	8	1	0	0	0	1
507	0	71	0	1	0	0	0	0	0
508	0	36	1	8	1	0	1	0	1
509	0	36	1	3	0	1	1	0	1
510	0	50	0	1	0	0	0	0	0
511	0	56	0	1	0	0	0	0	0
512	0	35	1	8	0	1	1	0	1
513	0	45	1	8	0	1	0	0	1
514	0	45	1	7	1	0	0	0	0
515	0	25	1	9	0	1	0	0	1
516	0	59	0	9	1	0	0	0	0
517	0	57	0	8	0	1	0	0	1
518	0	37	1	7	0	1	1	0	0
519	1	51	0	7	0	0	0	0	0
520	0	50	0	6	1	0	0	0	0
521	0	53	0	5	0	0	0	0	0
522	0	59	0	2	1	0	0	0	0
523	0	30	1	1	1	0	0	0	0
524	0	46	0	3	0	0	0	0	0
525	0	44	1	8	1	0	0	0	0
526	1	32	1	10	0	1	0	0	0
527	0	34	1	4	1	0	0	0	0
528	0	35	1	9	0	1	1	0	1
529	0	58	0	2	0	0	0	0	0
530	0	45	1	9	1	0	0	0	1
531	0	31	1	7	0	0	1	0	1
532	0	81	0	10	0	0	0	0	0
533	0	49	0	7	0	0	0	0	0
534	0	35	1	7	0	0	0	0	1
535	1	66	0	2	1	0	1	0	1
536	0	40	1	7	1	0	0	0	1
537	0	38	1	9	0	1	0	0	1
538	1	78	0	5	0	0	0	0	0
539	1	68	0	3	1	0	1	0	1
540	0	37	1	8	1	0	0	0	1
541	0	44	1	2	0	0	0	0	0
542	0	53	0	6	1	0	0	0	0
543	0	66	0	9	1	0	1	0	1
544	0	65	0	5	1	0	0	0	0
545	1	41	1	10	1	0	1	0	1
546	1	51	0	7	0	1	1	0	1
547	0	53	0	2	0	0	0	0	0
548	0	32	1	9	0	0	0	0	1
549	0	38	1	9	0	0	0	0	1
550	0	64	0	4	0	0	0	0	0
551	0	32	1	9	0	1	0	0	1
552	0	29	1	7	0	0	0	0	1
553	0	30	1	6	1	0	1	0	1
554	0	35	1	10	0	0	0	0	1
555	0	79	0	10	1	0	0	0	0
556	0	59	0	9	0	1	1	0	1
557	0	44	1	6	0	0	0	0	0
558	1	58	0	1	0	0	0	0	0
559	0	52	0	1	0	0	0	0	0
560	0	33	1	9	1	0	1	0	1
561	0	47	0	9	0	0	0	0	0
562	1	44	1	9	0	1	1	0	1
563	1	82	0	8	0	1	1	0	1
564	0	52	0	10	1	0	1	0	1
565	0	44	1	5	1	0	0	0	0
566	0	53	0	10	1	0	0	0	0
567	1	78	0	9	0	0	1	0	1
568	0	63	0	8	0	0	0	0	0
569	0	65	0	8	0	0	0	0	0
570	0	50	0	8	1	0	0	0	0
571	0	49	0	9	0	0	0	0	0
572	0	40	1	7	1	0	1	0	1
573	0	51	0	8	0	1	1	0	1
574	0	60	0	2	0	0	0	0	0
575	0	59	0	9	1	0	0	0	0
576	1	47	0	10	0	0	0	0	0
577	0	56	0	8	1	0	0	0	0
578	0	36	1	10	0	0	1	0	1
579	0	47	0	9	1	0	0	0	0
580	0	54	0	9	0	0	0	0	0
581	0	33	1	8	0	1	0	0	1
582	0	47	0	1	0	0	0	0	0
583	0	34	1	9	0	0	1	0	1
584	0	58	0	3	0	0	0	0	0
585	1	48	0	10	1	0	1	0	1
586	0	23	1	6	0	0	0	0	0
587	0	36	1	3	0	0	0	0	0
588	0	27	1	5	0	0	1	0	1
589	0	75	0	10	0	0	0	0	0
590	0	34	1	9	0	1	1	0	1
591	0	43	1	9	0	0	0	0	1
592	0	78	0	8	0	0	0	0	0
593	1	57	0	10	1	0	0	0	0
594	1	45	1	6	1	0	0	0	1
595	0	32	1	2	1	0	0	0	0
596	0	18	1	8	1	0	1	0	1
597	0	71	0	7	1	0	0	0	0
598	0	41	1	1	1	0	0	0	0
599	0	56	0	7	0	0	0	0	0
600	0	43	1	6	0	0	1	0	1
601	0	58	0	3	0	0	0	0	0
602	0	47	0	2	1	0	0	0	0
603	1	46	0	3	1	0	0	0	0
604	0	41	1	10	0	0	1	0	1
605	0	28	1	7	1	0	0	0	1
606	0	67	0	2	1	0	0	0	0
607	1	39	1	2	1	0	0	0	1
608	0	43	1	8	1	0	0	0	0
609	0	44	1	5	0	0	0	0	0
610	1	71	0	4	1	0	0	0	0
611	1	71	0	9	1	0	1	0	1
612	0	54	0	1	0	0	0	0	0
613	1	34	1	6	0	0	1	0	1
614	1	55	0	5	0	1	1	1	1
615	0	45	1	7	1	0	1	0	1
616	0	51	0	8	1	0	0	0	0
617	0	42	1	10	0	0	1	0	1
618	0	45	1	5	0	1	1	2	1
619	0	47	0	6	1	0	1	0	1
620	1	56	0	4	0	0	0	0	0
621	0	39	1	6	0	0	0	0	0
622	0	43	1	10	0	0	0	0	0
623	0	37	1	7	1	0	0	0	1
624	1	33	1	8	0	0	0	0	1
625	0	68	0	9	0	1	0	0	0
626	0	33	1	5	0	1	0	0	0
627	1	32	1	10	0	0	0	0	1
628	0	39	1	9	1	0	1	0	1
629	0	38	1	8	1	0	0	0	1
630	0	42	1	10	0	1	0	0	1
631	1	42	1	9	0	1	1	0	1
632	0	65	0	7	1	0	0	0	0
633	0	47	0	4	1	0	0	0	0
634	0	50	0	3	0	0	1	0	1
635	1	31	1	7	1	0	0	0	1
636	0	17	1	10	1	0	1	0	1
637	1	40	1	7	1	0	0	0	1
638	1	67	0	5	1	0	0	0	0
639	0	41	1	1	0	0	1	0	1
640	1	69	0	10	0	0	1	0	1
641	0	32	1	3	0	1	0	0	0
642	0	51	0	1	0	0	0	0	0
643	0	54	0	5	0	1	0	0	0
644	0	45	1	8	1	0	1	0	1
645	0	37	1	1	0	0	0	0	0
646	0	46	0	8	0	0	0	0	0
647	1	47	0	1	0	0	0	0	0
648	0	62	0	7	1	0	1	0	1
649	0	45	1	3	0	0	0	0	0
650	0	64	0	10	1	0	0	0	0
651	0	43	1	7	1	0	1	0	1
652	0	18	1	10	0	0	0	0	1
653	0	44	1	4	0	0	0	0	0
654	1	44	1	10	0	0	0	0	1
655	0	50	0	5	0	0	0	0	0
656	0	57	0	10	0	1	0	0	1
657	1	35	1	5	0	0	1	0	1
658	0	47	0	1	0	0	0	0	0
659	0	47	0	6	1	0	0	0	0
660	0	44	1	7	0	0	1	0	1
661	0	48	0	7	0	1	0	0	1
662	0	52	0	9	0	0	0	0	0
663	0	36	1	6	0	0	0	0	0
664	1	58	0	8	1	0	1	0	1
665	0	78	0	6	0	0	0	0	0
666	0	52	0	7	0	0	0	0	0
667	0	61	0	7	1	0	1	0	1
668	0	64	0	6	0	0	0	0	0
669	0	43	1	6	1	0	0	0	0
670	0	40	1	2	0	0	0	0	0
671	0	42	1	8	0	0	1	0	1
672	1	32	1	7	0	0	1	0	1
673	1	33	1	5	0	1	1	2	1
674	0	61	0	6	0	0	0	0	0
675	0	36	1	8	0	1	0	0	0
676	0	45	1	6	0	0	1	0	1
677	0	54	0	6	1	0	0	0	0
678	0	34	1	7	0	0	0	0	1
679	1	51	0	5	1	0	0	0	0
680	0	43	1	10	0	0	0	0	0
681	0	51	0	8	0	0	0	0	0
682	0	30	1	8	0	0	1	0	1
683	0	46	0	10	1	0	1	0	1
684	0	38	1	6	0	0	0	0	0
685	0	36	1	9	0	1	1	0	1
686	1	37	1	10	0	1	1	0	1
687	0	45	1	7	0	1	1	0	1
688	0	53	0	7	0	0	0	0	0
689	0	49	0	10	1	0	0	0	0
690	0	38	1	6	0	0	0	0	0
691	0	46	0	6	0	0	0	0	0
692	0	50	0	9	0	0	0	0	0
693	0	41	1	8	0	1	0	0	1
694	0	46	0	6	1	0	0	0	0
695	0	25	1	10	0	0	0	0	1
696	0	57	0	10	1	0	1	0	1
697	0	44	1	10	1	0	0	0	0
698	0	55	0	10	0	0	0	0	0
699	0	41	1	3	0	0	0	0	0
700	0	55	0	7	0	0	1	0	1
701	0	62	0	9	1	0	1	0	1
702	0	36	1	7	0	1	1	0	1
703	0	42	1	10	0	0	1	0	1
704	1	31	1	9	0	1	1	0	1
705	0	35	1	7	0	1	1	0	1
706	0	29	1	8	1	0	0	0	1
707	0	52	0	10	0	0	1	0	1
708	0	53	0	8	1	0	0	0	0
709	0	35	1	10	1	0	0	0	1
710	0	25	1	7	1	0	1	0	1
711	0	38	1	10	1	0	1	0	1
712	0	29	1	7	0	0	0	0	1
713	0	36	1	8	1	0	0	0	1
714	0	16	1	2	0	1	1	0	1
715	0	46	0	10	0	1	1	0	1
716	0	28	1	9	1	0	1	0	1
717	0	42	1	3	0	0	0	0	0
718	0	48	0	9	1	0	0	0	0
719	0	42	1	10	0	0	1	0	1
720	0	37	1	8	0	0	0	0	1
721	0	45	1	7	0	0	0	0	0
722	0	52	0	10	1	0	1	0	1
723	0	43	1	10	0	0	0	0	1
724	1	51	0	6	1	0	0	0	0
725	0	40	1	5	1	0	1	0	1
726	0	40	1	9	1	0	1	0	1
727	1	62	0	2	0	0	0	0	0
728	0	35	1	9	1	0	0	0	1
729	0	46	0	7	1	0	1	0	1
730	0	44	1	6	0	0	1	0	1
731	0	45	1	9	0	0	1	0	1
732	0	52	0	10	0	1	1	0	1
733	0	51	0	2	0	0	0	0	0
734	0	26	1	10	0	0	1	0	1
735	0	33	1	10	1	0	0	0	1
736	1	35	1	8	1	0	0	0	1
737	0	40	1	10	0	0	0	0	1
738	0	50	0	7	1	0	1	0	1
739	0	38	1	1	0	0	1	0	1
740	0	46	0	9	0	0	0	0	0
741	0	28	1	1	1	0	1	0	1
742	1	41	1	9	0	0	0	0	1
743	0	50	0	7	0	0	0	0	1
744	0	59	0	2	0	0	0	0	0
745	0	20	1	1	0	0	0	0	0
746	1	67	0	10	0	0	0	0	0
747	0	56	0	10	0	1	0	0	1
748	1	41	1	3	0	0	1	0	1
749	0	53	0	3	1	0	0	0	0
750	0	36	1	6	1	0	1	0	1
751	0	26	1	7	1	0	1	0	1
752	0	27	1	6	0	0	0	0	0
753	0	40	1	5	1	0	1	0	1
754	0	82	0	7	0	0	0	0	0
755	0	24	1	7	0	0	0	0	1
756	1	60	0	4	1	0	1	0	1
757	0	32	1	4	0	0	1	0	1
758	1	60	0	8	1	0	0	0	0
759	0	41	1	3	0	0	0	0	0
760	0	56	0	10	0	0	0	0	0
761	0	38	1	7	0	0	0	0	1
762	0	75	0	9	0	1	0	0	1
763	0	31	1	1	1	0	0	0	0
764	0	46	0	9	1	0	0	0	0
765	0	82	0	7	0	1	0	0	1
766	0	46	0	10	1	0	1	0	1
767	1	25	1	7	1	0	1	0	1
768	0	54	0	3	1	0	0	0	0
769	0	59	0	5	1	0	0	0	0
770	0	71	0	6	0	0	1	0	1
771	0	67	0	7	0	0	0	0	0
772	0	68	0	10	0	1	1	0	1
773	0	23	1	2	0	0	0	0	0
774	0	35	1	7	0	0	0	0	1
775	1	40	1	2	1	0	0	0	1
776	0	34	1	4	0	0	1	0	1
777	0	53	0	8	0	1	1	0	1
778	0	50	0	9	0	1	1	0	1
779	0	47	0	8	0	0	0	0	0
780	0	52	0	2	0	0	0	0	0
781	0	72	0	10	0	1	1	0	1
782	1	25	1	6	0	0	1	0	1
783	1	68	0	3	0	0	0	0	0
784	0	56	0	8	0	1	0	0	0
785	0	58	0	9	1	0	0	0	0
786	1	21	1	8	1	0	1	0	1
787	0	57	0	3	0	0	0	0	0
788	1	34	1	10	1	0	1	0	1
789	1	63	0	4	1	0	0	0	0
790	1	69	0	7	0	1	1	0	1
791	0	54	0	4	1	0	0	0	0
792	0	47	0	9	0	1	1	0	1
793	0	70	0	1	0	0	1	0	1
794	0	59	0	8	1	0	1	0	1
795	0	52	0	10	1	0	0	0	0
796	1	58	0	10	1	0	1	0	1
797	0	38	1	9	0	0	0	0	1
798	0	21	1	6	0	0	0	0	0
799	0	37	1	1	0	0	0	0	0
800	0	57	0	10	0	1	1	0	1
801	0	40	1	10	1	0	0	0	1
802	0	41	1	1	0	0	0	0	0
803	0	69	0	6	0	0	0	0	0
804	0	75	0	8	0	0	0	0	0
805	0	65	0	10	0	1	1	0	1
806	0	29	1	6	0	0	1	2	1
807	0	50	0	8	1	0	0	0	0
808	0	63	0	8	0	0	0	0	1
809	0	53	0	8	0	0	0	0	0
810	0	35	1	8	1	0	0	0	1
811	1	66	0	8	0	0	1	0	1
812	1	48	0	10	1	0	1	0	1
813	0	29	1	10	0	0	0	0	1
814	0	59	0	6	0	0	0	0	0
815	0	36	1	8	0	0	0	0	1
816	0	63	0	8	0	0	0	0	0
817	0	46	0	7	0	0	0	0	0
818	0	66	0	6	0	0	1	0	1
819	1	33	1	7	0	0	1	0	1
820	1	51	0	7	0	1	1	0	1
821	0	48	0	10	0	1	1	0	1
822	1	60	0	3	0	0	0	2	0
823	0	41	1	8	1	0	0	0	0
824	0	65	0	7	0	0	1	0	1
825	0	37	1	10	1	0	0	0	1
826	0	30	1	7	0	0	0	0	1
827	0	65	0	9	1	0	0	0	0
828	0	59	0	6	0	0	0	0	0
829	0	77	0	10	0	0	0	0	0
830	0	55	0	2	0	0	0	0	0
831	1	59	0	5	0	0	0	0	0
832	1	31	1	5	0	0	0	0	1
833	0	39	1	7	0	0	1	0	1
834	0	49	0	5	0	0	0	0	0
835	0	54	0	3	0	0	0	0	0
836	0	42	1	4	1	0	0	0	0
837	0	49	0	9	0	0	0	0	0
838	0	35	1	8	0	1	0	2	0
839	0	43	1	5	1	0	1	0	1
840	0	53	0	8	0	1	1	0	1
841	0	71	0	10	0	0	0	0	0
842	0	42	1	10	0	0	0	0	0
843	0	40	1	8	0	1	1	0	1
844	0	31	1	2	1	0	0	0	0
845	0	56	0	3	1	0	0	0	0
846	0	68	0	7	0	0	0	0	1
847	0	59	0	5	1	0	0	0	0
848	1	47	0	8	1	0	0	0	0
849	0	44	1	2	0	0	0	0	0
850	1	63	0	6	1	0	0	0	0
851	0	55	0	9	1	0	0	0	0
852	0	53	0	9	0	1	0	0	1
853	0	70	0	10	1	0	1	0	1
854	0	60	0	5	0	1	1	0	1
855	0	50	0	10	1	0	1	0	1
856	0	38	1	7	0	0	1	0	1
857	0	60	0	4	0	0	0	0	0
858	0	41	1	8	0	0	0	0	1
859	0	68	0	1	1	0	0	0	0
860	0	33	1	7	0	0	0	0	1
861	0	27	1	1	1	0	0	0	0
862	0	28	1	4	1	0	1	0	1
863	1	55	0	2	0	0	0	0	0
864	0	55	0	4	1	0	1	0	1
865	0	58	0	9	1	0	1	0	1
866	0	76	0	5	1	0	0	0	0
867	0	34	1	9	1	0	0	2	1
868	0	33	1	2	0	0	0	0	0
869	0	54	0	5	0	0	0	0	0
870	0	43	1	6	1	0	1	0	1
871	1	64	0	3	0	0	0	0	0
872	0	60	0	8	1	0	0	0	0
873	0	61	0	9	0	1	1	0	1
874	0	47	0	7	0	0	0	0	0
875	0	51	0	2	0	1	0	0	0
876	0	27	1	1	1	0	0	0	0
877	0	68	0	5	1	0	0	0	0
878	0	50	0	7	1	0	0	0	0
879	0	41	1	6	1	0	1	0	1
880	0	60	0	7	1	0	0	0	0
881	0	60	0	8	0	1	0	0	1
882	0	40	1	9	0	0	0	0	1
883	0	37	1	3	1	0	0	0	0
884	0	75	0	8	1	0	1	0	1
885	0	52	0	8	0	1	1	0	1
886	1	58	0	10	0	0	0	0	1
887	0	47	0	7	0	0	1	0	1
888	0	48	0	9	1	0	0	0	1
889	0	60	0	2	0	0	1	0	1
890	0	37	1	6	1	0	0	0	0
891	0	69	0	1	0	0	0	0	0
892	0	55	0	6	0	0	0	0	0
893	0	52	0	10	0	0	0	0	0
894	0	28	1	5	0	0	0	0	0
895	0	29	1	3	1	0	1	0	1
896	0	33	1	9	1	0	1	0	1
897	0	40	1	9	0	0	0	0	1
898	0	50	0	8	0	0	0	0	0
899	0	68	0	10	0	0	0	0	0
900	0	27	1	7	1	0	1	0	1
901	0	65	0	6	0	0	0	0	0
902	0	62	0	8	1	0	0	0	0
903	0	33	1	6	0	0	1	0	1
904	0	49	0	7	1	0	1	0	1
905	0	35	1	8	0	1	0	0	1
906	0	51	0	6	0	0	0	0	0
907	0	55	0	9	1	0	0	0	0
908	0	53	0	6	0	0	0	0	0
909	0	41	1	9	1	0	1	0	1
910	1	68	0	8	0	1	0	0	1
911	0	65	0	8	1	0	0	0	0
912	0	62	0	5	0	0	0	0	0
913	0	40	1	10	1	0	0	0	1
914	0	42	1	6	0	0	0	0	0
915	0	57	0	5	0	1	0	0	1
916	0	40	1	7	0	0	0	0	1
917	1	66	0	10	1	0	0	0	0
918	1	46	0	8	0	1	1	0	1
919	0	31	1	6	0	1	0	0	0
920	0	42	1	2	1	0	0	0	0
921	0	32	1	10	0	0	1	0	1
922	0	54	0	4	0	0	0	0	0
923	0	43	1	4	1	0	0	0	0
924	0	31	1	10	0	1	0	0	0
925	0	59	0	5	0	0	0	0	0
926	1	69	0	3	1	0	1	0	1
927	1	74	0	10	0	1	0	0	0
928	0	66	0	3	0	1	0	0	0
929	0	56	0	10	1	0	0	0	0
930	0	41	1	4	1	0	0	0	0
931	0	39	1	7	1	0	1	0	1
932	0	72	0	9	0	0	1	0	1
933	0	50	0	6	1	0	0	0	0
934	0	53	0	10	0	0	0	0	0
935	0	86	0	10	1	0	0	0	0
936	0	44	1	8	1	0	1	0	1
937	0	26	1	9	0	0	0	0	1
938	0	54	0	2	0	0	0	0	0
939	0	43	1	1	0	0	0	0	0
940	0	32	1	2	0	0	0	0	0
941	0	48	0	6	1	0	1	0	1
942	0	41	1	6	0	1	0	0	0
943	0	52	0	2	0	0	0	0	0
944	0	51	0	10	1	0	1	0	1
945	1	47	0	10	0	1	1	0	1
946	0	61	0	4	0	0	0	0	0
947	1	56	0	5	0	1	1	0	1
948	0	56	0	4	0	0	0	0	0
949	0	58	0	6	1	0	0	0	0
950	0	53	0	10	0	1	0	0	1
951	0	32	1	3	0	0	1	0	1
952	0	67	0	8	1	0	0	0	0
953	0	68	0	8	0	1	0	0	1
954	0	32	1	9	0	1	1	0	1
955	0	66	0	4	0	0	0	0	0
956	0	46	0	1	0	0	0	0	0
957	0	37	1	6	1	0	0	0	0
958	1	24	1	7	0	0	0	0	1
959	1	42	1	6	1	0	0	0	1
960	0	39	1	10	1	0	0	0	1
961	0	42	1	5	1	0	0	0	0
962	0	43	1	1	0	0	0	0	0
963	1	47	0	3	1	0	0	0	0
964	1	57	0	8	0	0	0	0	0
965	0	67	0	10	0	0	0	0	0
966	0	51	0	7	1	0	0	0	0
967	0	51	0	4	0	1	0	0	0
968	0	53	0	6	1	0	0	0	0
969	0	41	1	7	1	0	0	0	0
970	0	41	1	7	1	0	1	0	1
971	0	33	1	2	1	0	0	0	0
972	0	52	0	1	0	0	0	0	0
973	0	22	1	8	0	1	0	0	1
974	1	41	1	6	0	0	0	0	1
975	0	49	0	4	0	0	0	0	0
976	0	48	0	5	1	0	0	0	0
977	1	45	1	9	1	0	1	0	1
978	0	65	0	10	1	0	0	0	0
979	0	48	0	6	0	0	0	0	0
980	0	73	0	6	1	0	0	0	0
981	0	63	0	6	1	0	0	0	0
982	0	60	0	9	1	0	0	0	0
983	0	68	0	7	0	0	0	0	0
984	0	36	1	6	1	0	0	0	0
985	0	54	0	1	0	0	0	0	0
986	0	60	0	7	1	0	0	0	0
987	0	34	1	10	0	0	1	0	1
988	1	65	0	8	1	0	1	0	1
989	0	53	0	9	1	0	0	0	0
990	0	32	1	4	1	0	0	0	0
991	0	52	0	10	1	0	0	0	1
992	0	45	1	7	0	0	1	0	1
993	0	36	1	3	0	0	0	0	0
994	0	41	1	6	0	1	0	0	1
995	0	48	0	1	1	0	0	0	0
996	0	40	1	8	0	1	0	0	1
997	0	59	0	2	0	0	0	0	0
998	0	41	1	9	0	0	1	0	1
999	0	47	0	5	1	0	0	0	0
1000	0	33	1	10	1	0	1	0	1
1001	0	52	0	10	0	1	1	0	1
1002	0	49	0	10	0	1	1	0	1
1003	0	42	1	8	1	0	1	0	1
1004	0	37	1	8	0	1	0	0	1
1005	0	43	1	5	0	1	0	0	1
1006	0	57	0	9	1	0	1	0	1
1007	0	43	1	8	0	1	1	0	1
1008	1	61	0	2	0	0	0	0	0
1009	0	47	0	5	0	0	0	0	0
1010	0	46	0	8	0	1	0	0	1
1011	0	40	1	10	0	1	1	0	1
1012	0	40	1	10	1	0	0	0	1
1013	0	32	1	10	0	0	1	0	1
1014	0	48	0	5	1	0	0	0	0
1015	0	48	0	10	1	0	1	0	1
1016	0	43	1	6	1	0	0	0	0
1017	1	68	0	10	0	1	0	0	1
1018	0	64	0	1	0	0	0	0	0
1019	0	38	1	8	0	1	0	0	1
1020	0	55	0	10	0	0	0	0	0
1021	1	56	0	6	0	0	0	0	0
1022	0	41	1	3	0	0	0	0	0
1023	0	59	0	6	1	0	0	0	0
1024	0	71	0	10	0	1	0	0	1
1025	0	23	1	6	0	0	1	0	1
1026	0	67	0	4	0	0	0	0	0
1027	0	49	0	10	0	1	1	0	1
1028	0	41	1	9	1	0	0	0	0
1029	1	42	1	8	0	1	1	0	1
1030	0	69	0	10	0	0	1	0	1
1031	1	19	1	3	1	0	1	0	1
1032	0	58	0	7	0	0	0	0	0
1033	1	45	1	6	0	0	0	0	1
1034	0	36	1	9	0	1	1	0	1
1035	0	19	1	8	0	0	0	0	1
1036	1	50	0	9	1	0	1	0	1
1037	1	61	0	9	0	1	1	0	1
1038	1	53	0	3	1	0	0	0	0
1039	0	31	1	7	0	0	0	0	1
1040	0	53	0	4	0	0	0	0	0
1041	1	33	1	10	0	0	1	0	1
1042	0	35	1	9	0	1	1	0	1
1043	1	37	1	6	0	1	1	0	1
1044	1	41	1	5	0	0	0	0	1
1045	0	35	1	6	0	0	0	0	0
1046	0	35	1	4	0	1	1	0	1
1047	0	69	0	1	1	0	0	0	0
1048	0	50	0	4	0	0	0	0	0
1049	0	40	1	2	1	0	0	0	0
1050	0	34	1	9	1	0	1	0	1
1051	1	61	0	8	1	0	1	0	1
1052	0	65	0	7	0	1	0	0	1
1053	0	30	1	4	0	1	1	0	1
1054	1	81	0	8	0	0	0	0	0
1055	1	63	0	10	1	0	1	0	1
1056	1	55	0	6	0	0	0	0	0
1057	0	62	0	9	0	0	0	0	0
1058	0	53	0	5	1	0	0	0	0
1059	0	57	0	5	0	0	0	0	0
1060	0	39	1	3	1	0	1	0	1
1061	1	58	0	6	1	0	0	0	0
1062	0	56	0	8	1	0	0	0	0
1063	0	64	0	8	1	0	0	0	0
1064	0	54	0	1	0	0	0	0	0
1065	1	52	0	6	1	0	0	0	0
1066	0	79	0	9	0	1	1	0	1
1067	1	40	1	10	0	0	1	0	1
1068	1	65	0	9	1	0	0	0	0
1069	0	69	0	10	0	1	1	0	1
1070	0	66	0	10	0	0	0	0	0
1071	0	49	0	5	0	0	0	0	0
1072	0	54	0	7	0	1	0	0	1
1073	0	43	1	2	0	0	0	0	0
1074	1	71	0	4	0	0	0	0	0
1075	0	44	1	9	0	0	0	0	1
1076	0	59	0	2	1	0	1	0	1
1077	0	45	1	4	1	0	1	0	1
1078	0	41	1	1	0	0	0	0	0
1079	0	56	0	9	0	1	0	0	1
1080	0	15	1	5	0	0	0	0	0
1081	0	60	0	8	1	0	0	0	0
1082	0	36	1	10	0	1	1	0	0
1083	0	31	1	10	1	0	0	0	1
1084	1	75	0	3	0	0	1	0	1
1085	0	29	1	5	0	0	0	0	0
1086	0	41	1	8	1	0	0	0	1
1087	0	45	1	6	1	0	0	0	0
1088	0	71	0	10	1	0	0	0	0
1089	0	61	0	10	1	0	0	0	0
1090	0	39	1	2	0	0	0	0	0
1091	0	44	1	10	1	0	0	0	0
1092	0	38	1	7	1	0	0	0	1
1093	0	41	1	10	1	0	0	0	0
1094	0	49	0	10	0	1	1	0	1
1095	0	42	1	10	0	1	0	0	0
1096	0	49	0	5	1	0	1	0	1
1097	0	20	1	4	0	1	0	0	0
1098	0	22	1	10	0	1	1	0	1
1099	0	54	0	5	1	0	0	0	0
1100	0	49	0	3	0	1	0	0	1
1101	0	26	1	10	1	0	0	0	1
1102	0	55	0	7	0	0	0	0	0
1103	0	70	0	5	0	0	0	0	0
1104	0	46	0	9	1	0	1	0	1
1105	0	40	1	7	1	0	1	0	1
1106	0	49	0	10	1	0	0	0	0
1107	0	55	0	5	1	0	0	0	0
1108	0	40	1	5	0	1	1	0	1
1109	0	33	1	6	0	0	0	0	0
1110	0	42	1	2	1	0	0	0	0
1111	0	42	1	2	1	0	1	0	1
1112	0	73	0	3	0	0	0	0	0
1113	0	50	0	1	1	0	0	0	0
1114	0	44	1	5	1	0	0	0	0
1115	0	59	0	3	0	0	0	0	0
1116	1	50	0	8	1	0	0	0	0
1117	0	70	0	5	1	0	1	0	1
1118	0	56	0	2	0	0	0	0	0
1119	0	33	1	8	1	0	1	0	1
1120	1	34	1	10	0	0	0	0	1
1121	0	32	1	7	0	0	0	0	1
1122	0	55	0	3	1	0	0	0	0
1123	0	57	0	6	0	1	0	0	1
1124	0	52	0	7	0	0	0	0	0
1125	0	30	1	1	0	0	0	0	0
1126	0	39	1	10	0	0	1	0	1
1127	0	44	1	5	0	0	0	0	0
1128	0	39	1	6	0	0	0	0	0
1129	0	52	0	7	0	1	0	0	1
1130	0	38	1	9	1	0	1	0	1
1131	0	43	1	10	1	0	0	0	1
1132	0	44	1	8	1	0	0	0	0
1133	0	44	1	1	0	0	0	0	0
1134	0	38	1	4	0	0	0	0	0
1135	0	45	1	6	0	0	0	0	0
1136	0	69	0	9	1	0	1	0	1
1137	1	78	0	10	0	0	0	0	0
1138	0	55	0	5	1	0	0	0	0
1139	0	47	0	7	0	1	1	0	1
1140	1	59	0	5	0	1	1	0	1
1141	0	62	0	2	0	0	0	0	0
1142	0	61	0	10	0	0	0	0	0
1143	0	55	0	7	1	0	0	0	1
1144	0	71	0	10	0	1	1	0	1
1145	0	59	0	8	1	0	0	0	0
1146	0	38	1	8	0	0	1	0	1
1147	1	53	0	3	1	0	1	0	1
1148	1	74	0	6	1	0	1	0	1
1149	0	62	0	7	1	0	0	0	0
1150	1	54	0	1	0	0	0	0	0
1151	0	57	0	7	0	0	0	0	0
1152	0	33	1	2	0	0	0	0	0
1153	0	50	0	6	1	0	0	0	0
1154	0	43	1	1	0	0	0	0	0
1155	0	53	0	6	0	0	1	0	1
1156	0	36	1	7	0	0	0	0	1
1157	0	40	1	8	0	0	0	0	1
1158	0	51	0	1	0	0	0	0	0
1159	1	39	1	10	0	0	0	0	1
1160	0	41	1	7	0	0	0	0	1
1161	0	53	0	9	0	0	1	0	1
1162	0	35	1	8	1	0	1	0	1
1163	1	61	0	6	0	0	1	0	1
1164	0	54	0	1	0	0	0	0	0
1165	0	40	1	9	1	0	0	0	1
1166	0	21	1	10	0	0	1	0	1
1167	0	39	1	5	0	0	0	0	0
1168	0	61	0	10	0	0	0	0	0
1169	1	40	1	8	1	0	0	0	1
1170	0	68	0	8	0	0	1	0	1
1171	0	46	0	7	0	0	0	0	0
1172	0	56	0	5	1	0	0	0	0
1173	0	40	1	3	1	0	1	0	1
1174	0	52	0	10	0	1	0	0	0
1175	0	40	1	7	1	0	0	0	1
1176	0	53	0	9	0	1	1	0	1
1177	1	63	0	2	0	0	0	0	0
1178	0	44	1	9	1	0	0	0	0
1179	0	67	0	9	0	1	0	0	0
1180	0	27	1	8	1	0	1	0	1
1181	0	41	1	4	0	0	1	0	0
1182	0	23	1	7	0	0	1	0	1
1183	0	65	0	6	0	1	1	0	1
1184	0	76	0	10	0	1	1	1	1
1185	0	38	1	6	0	0	0	0	0
1186	0	52	0	4	0	0	0	0	0
1187	0	49	0	5	0	0	0	0	0
1188	0	25	1	7	0	0	0	0	1
1189	1	68	0	8	0	0	1	0	1
1190	0	35	1	1	0	0	0	0	0
1191	0	41	1	10	0	0	0	0	1
1192	0	39	1	2	0	0	0	0	0
1193	0	17	1	8	0	0	1	0	1
1194	0	56	0	9	0	0	0	0	0
1195	1	54	0	7	0	0	1	0	1
1196	0	44	1	7	1	0	1	0	1
1197	0	36	1	3	0	0	0	0	0
1198	0	38	1	10	1	0	1	0	1
1199	0	70	0	4	0	0	1	0	1
1200	0	46	0	8	1	0	0	0	0
1201	0	47	0	5	0	1	1	0	1
1202	0	55	0	2	0	0	0	0	0
1203	0	29	1	5	1	0	0	0	0
1204	0	54	0	10	1	0	0	0	0
1205	0	42	1	3	1	0	0	0	0
1206	0	66	0	2	0	0	0	0	0
1207	1	71	0	1	0	0	0	0	0
1208	0	30	1	6	0	1	1	0	1
1209	0	47	0	3	1	0	1	0	0
1210	0	42	1	10	1	0	1	0	0
1211	0	49	0	3	1	0	0	0	0
1212	1	30	1	9	0	1	1	0	1
1213	0	50	0	7	0	1	1	2	1
1214	0	46	0	8	0	1	1	0	1
1215	1	54	0	9	0	0	1	0	1
1216	0	66	0	9	1	0	0	0	0
1217	0	42	1	10	1	0	0	0	0
1218	0	54	0	4	0	0	0	0	0
1219	0	37	1	9	0	0	0	0	1
1220	0	38	1	1	0	0	0	0	0
1221	0	43	1	1	0	0	0	0	0
1222	0	55	0	6	0	0	0	0	0
1223	0	28	1	5	0	0	1	0	1
1224	1	46	0	5	1	0	1	0	1
1225	0	47	0	8	1	0	0	0	0
1226	0	48	0	4	0	0	0	0	0
1227	0	43	1	8	1	0	0	0	1
1228	0	37	1	1	0	0	0	0	0
1229	1	51	0	5	1	0	0	0	0
1230	0	46	0	2	0	1	0	0	0
1231	0	38	1	5	0	0	1	0	1
1232	0	43	1	10	1	0	1	0	1
1233	0	52	0	5	0	0	0	0	0
1234	0	50	0	4	0	0	0	0	0
1235	0	45	1	10	0	0	0	0	1
1236	0	34	1	2	1	0	0	0	0
1237	0	55	0	10	0	0	0	0	0
1238	0	25	1	9	0	1	1	0	1
1239	0	60	0	1	0	0	0	0	0
1240	0	50	0	5	1	0	0	0	0
1241	0	41	1	9	0	0	0	0	0
1242	0	42	1	1	1	0	0	0	0
1243	1	65	0	4	0	1	0	0	0
1244	0	24	1	5	0	0	0	0	0
1245	0	45	1	2	1	0	0	0	0
1246	0	45	1	2	0	0	0	0	0
1247	0	41	1	10	0	1	1	0	1
1248	1	51	0	4	0	1	1	0	1
1249	0	39	1	7	0	0	0	0	1
1250	0	59	0	5	1	0	0	0	0
1251	0	76	0	10	0	0	0	0	0
1252	0	41	1	3	0	0	0	0	0
1253	0	39	1	1	0	0	0	0	0
1254	0	26	1	9	0	1	0	0	0
1255	0	33	1	7	0	0	0	0	1
1256	1	20	1	8	1	0	1	0	1
1257	1	33	1	1	0	0	1	0	1
1258	0	48	0	10	0	0	1	0	0
1259	0	25	1	9	0	1	0	0	0
1260	0	39	1	4	0	0	0	0	0
1261	0	66	0	1	1	0	0	0	0
1262	1	50	0	6	0	0	0	0	0
1263	0	53	0	10	1	0	1	0	1
1264	0	49	0	3	0	0	0	0	0
1265	0	83	0	3	0	0	1	0	1
1266	1	51	0	10	0	1	1	0	1
1267	0	51	0	10	0	0	1	0	1
1268	0	80	0	8	0	1	0	0	1
1269	0	39	1	9	0	0	1	0	1
1270	0	35	1	10	0	0	1	0	1
1271	0	40	1	2	1	0	0	0	0
1272	0	73	0	1	0	0	0	0	0
1273	1	49	0	1	0	0	1	0	1
1274	0	47	0	7	0	0	0	0	0
1275	0	49	0	2	1	0	0	0	0
1276	0	26	1	9	0	0	0	0	1
1277	0	71	0	7	0	1	0	0	1
1278	0	55	0	10	0	1	0	0	1
1279	0	45	1	8	0	0	0	0	0
1280	0	64	0	9	0	0	0	0	1
1281	0	42	1	6	0	0	0	0	0
1282	0	30	1	10	1	0	1	0	1
1283	0	58	0	3	0	0	0	0	0
1284	0	85	0	10	0	1	1	0	1
1285	0	46	0	8	1	0	0	0	0
1286	0	34	1	8	1	0	1	0	1
1287	0	64	0	3	1	0	0	0	0
1288	0	54	0	4	0	0	1	0	1
1289	0	45	1	9	0	0	1	0	1
1290	0	55	0	9	0	1	0	0	0
1291	0	65	0	9	0	1	0	0	0
1292	0	51	0	5	1	0	0	0	0
1293	0	47	0	9	0	0	0	0	0
1294	0	41	1	2	1	0	0	0	0
1295	1	82	0	8	0	1	0	1	1
1296	0	42	1	3	0	0	0	0	0
1297	0	44	1	10	0	1	1	0	1
1298	0	34	1	7	0	0	0	0	1
1299	0	36	1	9	0	1	1	0	1
1300	0	52	0	10	0	1	0	0	1
1301	0	36	1	6	0	1	1	0	1
1302	1	70	0	10	0	1	1	0	1
1303	0	52	0	6	0	0	0	0	0
1304	0	61	0	6	1	0	0	0	0
1305	1	55	0	5	1	0	0	0	0
1306	0	25	1	8	0	0	0	0	1
1307	0	62	0	3	0	0	0	0	0
1308	0	45	1	10	1	0	1	0	1
1309	0	36	1	9	0	0	0	0	1
1310	0	70	0	3	1	0	0	0	0
1311	0	49	0	7	0	1	1	0	1
1312	1	37	1	5	0	0	0	0	1
1313	0	49	0	7	1	0	0	0	0
1314	0	36	1	3	1	0	0	0	0
1315	0	43	1	7	0	0	0	0	0
1316	1	55	0	8	0	1	1	0	1
1317	0	57	0	2	0	0	0	0	0
1318	0	68	0	10	1	0	1	0	1
1319	0	67	0	2	0	0	0	0	0
1320	1	37	1	8	1	0	1	0	1
1321	0	74	0	5	1	0	1	0	1
1322	0	27	1	7	1	0	0	0	1
1323	0	62	0	5	1	0	0	0	0
1324	0	49	0	10	1	0	1	0	0
1325	0	38	1	9	0	0	0	0	1
1326	0	61	0	8	1	0	0	0	0
1327	0	50	0	2	1	0	0	0	0
1328	0	59	0	7	1	0	1	0	1
1329	0	45	1	7	1	0	1	0	1
1330	0	28	1	9	0	1	1	0	1
1331	1	45	1	6	0	1	1	0	1
1332	0	84	0	7	1	0	1	0	1
1333	0	40	1	9	0	0	0	0	1
1334	0	44	1	10	1	0	0	0	0
1335	1	52	0	10	0	1	0	0	1
1336	0	43	1	5	0	0	0	0	0
1337	0	47	0	10	0	1	0	0	0
1338	0	39	1	10	1	0	1	0	1
1339	0	46	0	6	1	0	0	0	0
1340	0	56	0	5	0	0	0	0	0
1341	0	41	1	3	0	0	0	0	0
1342	0	78	0	5	0	1	1	1	1
1343	1	20	1	8	1	0	0	0	1
1344	1	47	0	9	0	1	1	0	1
1345	0	51	0	7	0	0	0	0	0
1346	0	30	1	1	1	0	0	0	0
1347	0	52	0	3	0	0	0	0	0
1348	1	67	0	3	0	0	1	0	1
1349	0	71	0	5	1	0	0	0	0
1350	0	50	0	8	0	0	0	0	0
1351	0	30	1	7	0	1	0	0	1
1352	0	72	0	2	0	0	0	0	0
1353	1	61	0	4	1	0	0	0	0
1354	0	65	0	6	0	0	1	0	1
1355	1	73	0	9	0	0	0	0	0
1356	0	41	1	10	0	0	1	0	1
1357	0	60	0	9	0	0	0	0	0
1358	0	53	0	2	0	0	0	0	0
1359	0	53	0	7	1	0	0	0	0
1360	0	33	1	6	1	0	1	0	1
1361	0	32	1	7	1	0	1	0	1
1362	0	28	1	6	0	0	0	0	0
1363	0	37	1	3	1	0	1	0	1
1364	0	48	0	6	0	0	1	0	1
1365	1	36	1	7	0	1	0	0	1
1366	1	36	1	7	0	1	0	0	1
1367	0	69	0	9	1	0	0	0	0
1368	0	63	0	8	0	0	1	0	1
1369	0	54	0	5	0	0	0	0	0
1370	0	42	1	10	0	0	0	0	1
1371	0	56	0	4	1	0	0	0	0
1372	0	21	1	5	1	0	1	0	1
1373	1	59	0	8	0	1	0	0	0
1374	0	67	0	8	0	0	0	0	0
1375	1	44	1	8	0	0	1	0	1
1376	0	39	1	1	0	0	0	0	0
1377	0	30	1	8	0	1	1	0	1
1378	0	55	0	4	1	0	0	0	0
1379	0	39	1	8	1	0	1	0	1
1380	0	43	1	5	1	0	0	0	0
1381	0	34	1	7	0	0	0	0	1
1382	0	58	0	8	1	0	0	0	0
1383	0	37	1	10	0	0	0	0	1
1384	0	24	1	4	0	0	1	0	1
1385	0	49	0	8	0	0	1	0	1
1386	0	57	0	10	0	1	1	0	1
1387	0	57	0	5	0	0	0	0	0
1388	0	48	0	8	0	0	0	0	0
1389	0	50	0	3	0	1	0	0	1
1390	0	59	0	9	0	0	1	0	1
1391	0	36	1	6	0	1	0	0	0
1392	0	63	0	5	0	1	0	0	0
1393	1	19	1	10	0	1	1	0	1
1394	0	53	0	3	0	0	0	0	0
1395	1	28	1	10	0	1	0	0	1
1396	0	37	1	6	0	1	0	0	0
1397	1	62	0	10	0	1	1	0	1
1398	0	47	0	3	1	0	0	0	0
1399	0	62	0	4	0	0	0	0	0
1400	0	49	0	6	1	0	1	0	1
1401	1	68	0	1	0	0	0	0	0
1402	0	57	0	4	0	1	1	0	1
1403	0	46	0	4	1	0	0	0	0
1404	0	25	1	8	0	1	1	0	1
1405	0	57	0	8	0	1	0	0	0
1406	0	37	1	6	1	0	1	0	0
1407	1	37	1	9	0	1	1	0	1
1408	0	60	0	3	1	0	1	0	1
1409	0	64	0	6	0	0	0	0	0
1410	0	64	0	10	1	0	1	0	1
1411	0	31	1	9	0	0	0	0	1
1412	0	51	0	9	0	0	0	0	0
1413	0	34	1	8	0	0	0	0	1
1414	0	26	1	3	0	0	0	0	0
1415	0	50	0	10	0	0	0	0	0
1416	1	56	0	7	0	0	0	0	1
1417	0	49	0	1	0	0	0	0	0
1418	0	39	1	10	0	1	1	0	1
1419	0	51	0	2	0	0	0	0	0
1420	0	34	1	7	0	1	1	0	1
1421	1	39	1	4	1	0	1	0	1
1422	0	45	1	8	0	1	0	0	0
1423	1	18	1	8	0	0	0	0	1
1424	0	54	0	5	1	0	0	0	0
1425	1	39	1	3	0	1	1	0	1
1426	0	51	0	3	0	0	0	0	0
1427	0	45	1	4	0	0	0	0	0
1428	1	54	0	9	0	1	1	0	1
1429	1	43	1	1	0	0	0	0	1
1430	1	36	1	9	1	0	0	0	1
1431	0	37	1	5	0	1	1	0	1
1432	0	42	1	7	1	0	1	0	1
1433	0	63	0	7	1	0	0	0	0
1434	0	47	0	10	0	0	0	0	1
1435	0	37	1	6	1	0	0	0	0
1436	0	42	1	5	0	0	0	0	0
1437	0	37	1	10	1	0	1	0	1
1438	0	59	0	10	0	1	0	0	0
1439	0	26	1	2	1	0	1	0	1
1440	0	44	1	6	0	1	1	0	1
1441	0	58	0	8	0	0	0	0	0
1442	0	45	1	8	0	1	1	0	1
1443	0	55	0	7	0	0	0	0	0
1444	0	66	0	3	1	0	0	0	0
1445	0	34	1	4	0	0	0	0	0
1446	0	44	1	5	0	0	1	0	1
1447	0	56	0	1	0	0	0	0	0
1448	0	36	1	10	0	0	0	0	1
1449	0	32	1	5	0	0	0	0	0
1450	0	42	1	10	0	1	1	0	0
1451	1	29	1	8	1	0	0	0	1
1452	0	32	1	10	0	1	1	0	1
1453	0	49	0	5	0	0	0	0	0
1454	0	59	0	10	0	1	1	0	1
1455	0	41	1	7	0	1	0	0	1
1456	0	37	1	7	0	1	1	1	1
1457	1	57	0	10	1	0	1	0	1
1458	0	61	0	8	0	1	1	0	1
1459	0	44	1	6	0	0	0	0	0
1460	0	32	1	10	1	0	1	0	1
1461	1	52	0	10	0	1	1	0	1
1462	1	31	1	5	0	0	1	0	1
1463	0	44	1	9	0	0	0	0	0
1464	0	55	0	8	1	0	0	0	0
1465	0	41	1	10	1	0	0	0	1
1466	0	40	1	10	0	0	0	0	1
1467	1	68	0	6	1	0	0	0	0
1468	0	58	0	6	1	0	0	0	0
1469	0	45	1	7	1	0	1	0	1
1470	0	55	0	10	1	0	0	0	0
1471	0	22	1	5	1	0	1	0	1
1472	0	42	1	8	0	1	0	0	0
1473	0	37	1	1	0	0	0	0	0
1474	0	44	1	5	1	0	0	0	0
1475	0	72	0	8	0	0	0	0	0
1476	1	43	1	7	1	0	1	0	1
1477	0	45	1	10	0	1	0	0	1
1478	0	31	1	9	0	0	1	0	0
1479	0	39	1	9	0	1	0	0	0
1480	0	34	1	9	0	0	0	0	1
1481	0	61	0	5	0	0	0	0	0
1482	0	16	1	8	0	0	1	0	0
1483	0	72	0	5	0	0	0	0	0
1484	0	40	1	8	1	0	0	0	1
1485	0	53	0	6	0	1	1	0	1
1486	0	66	0	8	0	1	0	0	0
1487	0	54	0	6	0	0	0	0	0
1488	0	28	1	10	0	1	1	0	1
1489	0	50	0	5	0	0	1	0	1
1490	1	48	0	7	1	0	0	0	0
1491	0	40	1	9	0	0	0	0	1
1492	0	42	1	2	0	0	0	0	0
1493	0	44	1	10	0	1	1	0	1
1494	0	46	0	2	1	0	0	0	0
1495	0	33	1	10	1	0	0	0	1
1496	0	54	0	6	0	0	0	0	0
1497	0	61	0	3	0	0	0	0	0
1498	0	54	0	6	1	0	0	0	0
1499	0	44	1	6	0	0	0	0	0
1500	0	55	0	10	0	1	1	0	1
1501	0	39	1	9	0	1	1	0	1
1502	0	37	1	10	0	1	0	0	1
1503	0	27	1	2	0	0	0	0	0
1504	0	31	1	8	0	1	1	0	1
1505	0	61	0	8	1	0	1	0	1
1506	0	56	0	6	1	0	0	0	0
1507	0	43	1	2	0	0	0	0	0
1508	1	54	0	4	1	0	0	0	0
1509	0	61	0	9	0	1	0	0	1
1510	0	41	1	9	0	1	0	0	1
1511	1	55	0	5	0	0	0	0	0
1512	0	37	1	8	0	1	1	0	1
1513	0	36	1	6	0	1	1	0	1
1514	0	44	1	7	0	0	0	0	0
1515	0	31	1	8	1	0	0	0	1
1516	0	52	0	2	0	0	0	0	0
1517	0	40	1	2	0	0	0	0	0
1518	0	43	1	6	1	0	0	0	0
1519	0	50	0	9	0	1	0	0	0
1520	1	28	1	10	1	0	0	0	1
1521	1	43	1	10	0	0	0	0	1
1522	1	35	1	6	0	0	0	0	1
1523	0	66	0	2	0	1	0	0	0
1524	0	73	0	1	0	0	0	0	0
1525	0	33	1	6	0	0	1	0	1
1526	1	42	1	7	1	0	0	0	1
1527	1	30	1	9	1	0	0	0	1
1528	0	45	1	8	0	1	1	0	1
1529	1	46	0	10	0	1	1	0	1
1530	1	53	0	7	0	0	0	0	0
1531	0	28	1	10	0	1	0	0	1
1532	0	37	1	7	1	0	0	0	1
1533	0	28	1	7	0	0	0	0	1
1534	0	18	1	1	0	0	0	0	0
1535	0	66	0	1	0	0	0	0	0
1536	1	50	0	1	1	0	1	0	1
1537	1	61	0	4	0	0	0	0	0
1538	0	47	0	7	1	0	0	0	0
1539	0	45	1	10	0	1	1	0	1
1540	0	40	1	10	0	0	1	0	1
1541	1	44	1	10	1	0	1	0	1
1542	0	66	0	7	1	0	1	0	1
1543	0	38	1	3	0	0	0	0	0
1544	1	48	0	6	1	0	0	0	0
1545	0	47	0	8	0	1	0	0	1
1546	1	54	0	7	0	1	0	0	0
1547	0	49	0	10	1	0	0	0	0
1548	0	53	0	10	1	0	0	0	0
1549	0	77	0	10	0	1	0	0	1
1550	0	68	0	4	1	0	0	0	0
1551	0	41	1	6	1	0	1	0	1
1552	0	45	1	3	0	0	0	0	0
1553	0	39	1	5	0	0	0	0	0
1554	1	33	1	6	0	0	0	0	1
1555	0	38	1	8	0	1	1	0	1
1556	0	42	1	9	0	0	0	0	0
1557	0	39	1	10	0	0	0	0	1
1558	0	34	1	8	0	0	1	0	0
1559	1	31	1	7	1	0	0	0	1
1560	0	32	1	8	1	0	0	0	1
1561	1	38	1	6	0	0	0	0	1
1562	0	35	1	8	0	0	0	0	1
1563	0	41	1	9	0	0	0	0	0
1564	0	15	1	7	0	1	0	0	1
1565	0	59	0	6	1	0	0	0	0
1566	1	45	1	10	0	1	0	0	0
1567	1	42	1	6	1	0	1	0	1
1568	0	59	0	4	0	1	1	1	1
1569	0	59	0	7	0	0	0	0	0
1570	0	51	0	9	0	1	0	0	1
1571	0	65	0	7	0	1	0	0	0
1572	0	59	0	6	1	0	0	0	0
1573	0	35	1	5	0	0	1	0	0
1574	1	45	1	3	0	0	0	0	1
1575	1	43	1	8	1	0	1	0	1
1576	0	17	1	5	0	0	0	0	0
1577	0	33	1	5	0	0	0	0	0
1578	1	67	0	9	1	0	1	0	1
1579	1	58	0	8	1	0	0	1	1
1580	0	58	0	6	1	0	0	0	0
1581	0	30	1	6	0	1	0	0	1
1582	1	65	0	8	0	0	0	0	0
1583	0	35	1	10	0	0	1	0	1
1584	0	57	0	10	0	0	0	0	0
1585	0	63	0	10	0	0	1	0	1
1586	0	57	0	10	0	1	0	0	1
1587	1	41	1	10	0	0	0	0	1
1588	0	33	1	6	0	1	0	0	1
1589	0	36	1	10	1	0	1	0	1
1590	0	43	1	7	0	1	1	0	1
1591	0	41	1	8	1	0	1	0	1
1592	0	53	0	7	0	1	1	0	1
1593	0	46	0	9	1	0	0	0	1
1594	0	48	0	8	1	0	0	0	0
1595	1	22	1	6	1	0	0	0	1
1596	0	45	1	10	0	1	0	0	1
1597	0	65	0	2	0	1	0	0	0
1598	1	32	1	10	1	0	0	0	1
1599	0	42	1	1	0	0	0	0	0
1600	0	36	1	8	1	0	1	0	1
1601	0	44	1	10	1	0	0	0	0
1602	0	36	1	10	0	0	0	0	1
1603	0	30	1	7	0	0	1	0	1
1604	0	60	0	9	0	1	1	0	1
1605	0	58	0	5	0	0	0	0	0
1606	0	39	1	10	0	1	1	0	1
1607	0	62	0	1	0	0	0	0	0
1608	0	33	1	3	0	0	0	0	0
1609	0	55	0	2	0	1	0	0	0
1610	0	35	1	10	0	0	1	0	0
1611	0	26	1	10	0	0	1	0	0
1612	0	49	0	9	0	0	0	0	0
1613	0	43	1	6	0	1	0	0	1
1614	0	54	0	5	0	0	0	0	0
1615	0	37	1	7	1	0	0	0	1
1616	0	66	0	6	0	0	0	0	0
1617	0	23	1	8	1	0	1	0	1
1618	0	47	0	9	0	0	0	0	0
1619	0	51	0	6	1	0	0	0	0
1620	1	72	0	8	1	0	1	0	1
1621	0	57	0	7	0	0	1	0	1
1622	0	23	1	5	0	1	1	0	1
1623	0	39	1	9	0	1	0	0	1
1624	0	57	0	9	1	0	1	0	1
1625	0	36	1	7	1	0	0	0	1
1626	0	56	0	2	0	0	0	0	0
1627	0	55	0	6	1	0	1	0	1
1628	0	51	0	8	0	0	1	0	1
