# Supplementary material for: Construction and validation of a diagnostic model for high-risk papillary thyroid microcarcinoma
Source: Front Endocrinol (Lausanne). 2024 Oct 9;15:1431584. doi: 10.3389/fendo.2024.1431584 (PMC11496096; doi:10.3389/fendo.2024.1431584)
Supplement: Supplementary file 2 [file Table2.xlsx]

## Sheet: Sheet1
ID	Sex（1：M，0：F）	Age (year)	Age group(1≤45Y,0＞45Y)	US-Nodules Number（1.Multi-focus0.Single focus）	US-Nodule Size（mm）	US-Nodule Capsula Extension(1.Yes 0.N0)	US-Cervical Lymph Node（1.abnormality 0.normal）	US-Score	US-Determination of High-Risk PTMC(1.High-PTMC,0.Low-PTMC)	P-Nodules Number（1.Multi-focus0.Single focus）	P-Nodule Capsula Extension	P-Cervical Lymph Node（1.abnormality 0.normal）	P-Score	P-Determination of High-Risk PTMC(1.High-PTMC,0.Low-PTMC)	High-risk PTMC ( Gold Standard ) ( 1. High-risk 0. Low-risk )
1	1	39	1	1	5	0	0	113	1	1	0	0	113	1	0
2	0	31	1	0	6	0	0	90	0	0	1	0	110	1	1
3	0	53	0	0	4	0	0	25	0	0	0	0	25	0	0
4	1	53	0	1	9	1	0	142	1	1	0	1	199	1	1
5	0	29	1	1	6	0	0	90	0	1	0	0	90	0	0
6	0	30	1	0	10	1	1	267	1	0	1	1	267	1	1
7	0	46	0	0	4	0	0	25	0	0	0	0	25	0	0
8	0	27	1	0	6	0	0	90	0	0	0	0	90	0	0
9	0	51	0	1	8	0	0	60	0	1	0	0	60	0	0
10	0	37	1	1	9	1	0	159	1	1	0	0	118	1	0
11	1	36	1	0	8	1	1	278	1	0	1	1	278	1	1
12	0	28	1	0	9	0	1	216	1	0	1	1	257	1	1
13	0	32	1	1	9	0	0	118	1	1	0	1	216	1	1
14	1	34	1	1	8	1	1	278	1	0	1	1	278	1	1
15	0	59	0	1	9	0	0	70	0	1	0	0	70	0	0
16	0	28	1	0	5	0	0	82	0	0	0	0	82	0	0
17	0	31	1	0	7	0	0	99	1	0	0	0	99	1	0
18	0	30	1	0	7	0	0	99	1	0	0	0	99	1	0
19	0	26	1	0	9	0	0	118	1	0	0	1	216	1	1
20	0	63	0	0	6	0	0	42	0	0	0	0	42	0	0
21	0	65	0	1	4	0	1	75	0	1	0	1	123	1	1
22	0	26	1	0	5	0	0	82	0	0	0	0	82	0	0
23	0	30	1	0	5	1	1	221	1	0	1	1	221	1	1
24	0	70	0	0	6	0	0	42	0	0	0	0	42	0	0
25	0	53	0	0	5	0	0	34	0	0	0	0	34	0	0
26	0	37	1	0	8	0	0	108	1	0	0	1	158	1	1
27	0	47	0	1	6	0	0	42	0	1	0	0	42	0	0
28	0	29	1	0	7	0	0	99	1	0	0	0	99	1	0
29	0	50	0	1	7	0	1	149	1	1	0	1	149	1	1
30	0	31	1	0	4	0	0	73	0	0	0	0	73	0	0
31	0	38	1	0	7	0	0	99	1	0	0	1	149	1	1
32	0	42	1	1	5	1	1	221	1	1	0	1	180	1	1
33	1	31	1	1	9	0	0	149	1	1	0	0	149	1	0
34	0	33	1	1	7	0	0	99	1	1	0	0	99	1	0
35	0	45	1	1	7	0	0	99	1	1	0	0	99	1	0
36	1	47	0	1	8	0	0	91	0	1	0	0	91	0	0
37	1	38	1	1	5	0	0	113	1	1	1	0	133	1	1
38	0	55	0	1	5	0	0	34	0	1	0	1	84	0	0
39	1	47	0	1	6	0	0	73	0	1	0	0	73	0	0
40	0	37	1	1	6	0	0	90	0	1	0	0	90	0	0
41	1	53	0	0	6	0	1	171	1	0	0	1	171	1	1
42	0	53	0	0	6	0	0	42	0	0	0	0	42	0	0
43	0	62	0	0	5	0	0	34	0	0	0	0	34	0	0
44	0	31	1	0	7	0	1	197	1	0	1	1	238	1	1
45	0	36	1	0	7	0	1	197	1	0	0	1	197	1	1
46	0	51	0	0	7	0	0	51	0	0	0	0	51	0	0
47	0	30	1	0	3	0	0	64	0	0	0	0	64	0	0
48	0	28	1	1	10	0	0	128	1	0	0	0	128	1	0
49	0	30	1	0	8	0	0	108	1	0	0	0	108	1	0
50	1	24	1	1	8	0	0	139	1	1	0	0	139	1	0
51	0	41	1	1	9	0	0	118	1	1	0	0	118	1	0
52	1	39	1	1	7	0	0	130	1	1	0	0	130	1	0
53	0	55	0	0	9	0	0	70	0	0	0	0	70	0	0
54	0	36	1	1	9	1	0	138	1	1	1	0	138	1	1
55	1	51	0	1	4	0	0	56	0	1	0	0	56	0	0
56	0	50	0	0	7	0	0	51	0	0	0	1	101	1	0
57	1	34	1	0	7	0	1	180	1	0	0	1	180	1	1
58	0	55	0	0	3	0	0	16	0	0	0	0	16	0	0
59	0	25	1	0	5	0	0	82	0	0	0	1	180	1	1
60	0	36	1	0	7	0	0	99	1	0	0	0	99	1	0
61	0	46	0	0	9	0	0	70	0	0	0	0	70	0	0
62	1	34	1	0	10	1	1	298	1	0	1	1	298	1	1
63	0	28	1	1	9	0	0	118	1	1	1	0	138	1	1
64	0	35	1	0	10	1	1	267	1	0	1	1	267	1	1
65	0	50	0	1	7	0	0	51	0	1	0	0	51	0	0
66	1	28	1	0	6	0	0	121	1	0	0	1	219	1	1
67	0	28	1	0	4	0	1	123	1	0	0	1	123	1	1
68	1	58	0	1	6	1	1	212	1	1	0	1	171	1	1
69	1	52	0	0	10	1	1	250	1	0	1	1	250	1	1
70	0	44	1	0	3	0	0	64	0	0	0	0	64	0	0
71	0	26	1	0	10	0	1	226	1	0	0	1	226	1	1
72	1	59	0	0	6	0	0	73	0	0	0	0	73	0	0
73	0	57	0	1	10	0	0	80	0	0	1	1	219	1	1
74	0	28	1	0	10	0	1	226	1	0	0	1	226	1	1
75	0	56	0	0	4	0	0	25	0	0	0	0	25	0	0
76	0	29	1	0	5	0	0	82	0	0	0	0	82	0	0
77	1	28	1	0	10	1	0	200	1	0	0	1	257	1	1
78	0	29	1	0	4	0	1	123	1	0	0	1	171	1	1
79	0	39	1	0	8	0	1	206	1	0	0	1	206	1	1
80	0	52	0	0	5	0	0	34	0	0	0	1	132	1	1
81	0	62	0	0	4	0	0	25	0	0	0	1	75	0	0
82	1	49	0	1	5	0	0	65	0	1	0	1	163	1	1
83	1	40	1	0	9	0	1	247	1	0	0	0	149	1	0
84	0	34	1	1	8	1	1	247	1	1	1	1	247	1	1
85	1	22	1	0	6	0	1	219	1	0	0	1	219	1	1
86	0	45	1	0	7	0	0	99	1	0	0	0	99	1	0
87	0	35	1	1	7	0	0	99	1	1	0	0	99	1	0
88	0	46	0	1	9	0	0	70	0	1	0	1	168	1	1
89	1	49	0	1	7	0	0	82	0	1	1	0	102	1	1
90	1	74	0	1	7	0	1	180	1	1	0	1	180	1	1
91	1	34	1	1	9	0	0	149	1	1	0	0	149	1	0
92	1	28	1	1	9	1	0	190	1	1	0	0	149	1	0
93	0	58	0	0	7	0	0	51	0	0	0	0	51	0	0
94	0	63	0	0	8	0	0	60	0	0	0	0	60	0	0
95	1	31	1	0	7	0	1	228	1	0	0	1	228	1	1
96	0	39	1	0	5	0	1	132	1	0	0	1	132	1	1
97	0	75	0	0	6	0	0	42	0	0	0	0	42	0	0
98	0	25	1	0	7	0	1	197	1	0	0	1	197	1	1
99	0	38	1	0	5	0	0	82	0	0	0	1	132	1	1
100	0	42	1	0	5	0	0	82	0	0	0	0	82	0	0
101	0	51	0	0	4	0	0	25	0	0	0	0	25	0	0
102	0	55	0	0	7	0	1	101	1	0	0	1	149	1	1
103	0	36	1	0	10	0	0	128	1	0	0	0	128	1	0
104	0	26	1	0	5	0	1	132	1	0	1	1	221	1	1
105	0	32	1	1	10	0	0	128	1	0	0	1	226	1	1
106	0	24	1	1	9	0	1	216	1	1	1	1	236	1	1
107	0	25	1	0	3	0	1	114	1	0	0	1	114	1	0
108	0	42	1	0	6	0	0	90	0	0	0	0	90	0	0
109	1	34	1	0	8	1	1	278	1	0	1	1	278	1	1
110	0	42	1	0	8	0	0	108	1	0	0	1	206	1	1
111	0	44	1	1	5	1	0	123	1	1	1	1	221	1	1
112	1	49	0	0	6	1	0	93	1	0	1	0	114	1	1
113	1	40	1	0	7	0	1	228	1	0	0	1	228	1	1
114	0	48	0	0	7	0	0	51	0	0	0	0	51	0	0
115	0	44	1	0	8	0	0	108	1	0	0	0	108	1	0
116	1	33	1	1	7	0	0	130	1	1	0	1	180	1	1
117	0	43	1	0	6	0	0	90	0	0	0	0	90	0	0
118	0	68	0	0	4	0	0	25	0	0	0	0	25	0	0
119	0	65	0	0	4	0	0	25	0	0	0	0	25	0	0
120	0	33	1	0	6	0	0	90	0	0	0	0	90	0	0
121	1	45	1	0	8	0	1	237	1	0	0	1	237	1	1
122	0	56	0	0	6	0	0	42	0	0	0	0	42	0	0
123	0	69	0	1	6	0	1	92	0	1	0	1	140	1	1
124	0	36	1	0	6	0	1	140	1	0	1	1	229	1	1
125	1	37	1	1	9	1	0	190	1	1	0	0	149	1	0
126	0	46	0	1	5	0	0	34	0	1	0	0	34	0	0
127	0	51	0	0	5	0	0	34	0	0	1	0	54	0	0
128	1	49	0	0	8	0	1	189	1	0	0	1	189	1	1
129	0	55	0	0	3	0	0	16	0	0	0	1	114	1	0
130	0	47	0	1	9	0	1	168	1	1	0	1	168	1	1
131	1	38	1	0	8	0	1	237	1	0	0	1	237	1	1
132	0	39	1	0	7	0	0	99	1	0	0	0	99	1	0
133	0	46	0	0	5	0	1	84	0	0	0	1	84	0	0
134	0	40	1	1	7	0	0	99	1	1	0	0	99	1	0
135	0	51	0	0	9	0	0	70	0	0	0	1	120	1	1
136	1	59	0	0	8	0	0	91	0	0	0	0	91	0	0
137	0	39	1	0	5	0	0	82	0	0	1	0	102	1	1
138	0	34	1	0	5	0	0	82	0	0	0	0	82	0	0
139	1	40	1	1	8	1	0	180	1	1	0	0	139	1	0
140	0	35	1	0	6	0	0	90	0	0	0	0	90	0	0
141	0	31	1	0	10	1	1	267	1	0	1	1	267	1	1
142	0	35	1	0	6	0	0	90	0	0	0	0	90	0	0
143	0	42	1	0	8	0	0	108	1	0	0	1	158	1	1
144	0	54	0	0	5	0	0	34	0	0	0	0	34	0	0
145	0	28	1	0	5	0	0	82	0	0	1	0	102	1	1
146	0	58	0	0	8	0	0	60	0	0	0	0	60	0	0
147	0	39	1	0	8	0	1	206	1	0	0	1	206	1	1
148	0	37	1	0	7	0	0	99	1	0	0	0	99	1	0
149	0	57	0	0	5	0	0	34	0	0	0	0	34	0	0
150	0	38	1	0	7	0	0	99	1	0	0	0	99	1	0
151	0	29	1	0	8	0	0	108	1	0	0	0	108	1	0
152	1	35	1	0	8	0	1	237	1	0	0	1	237	1	1
153	1	38	1	1	9	0	0	149	1	1	0	0	149	1	0
154	0	38	1	0	7	0	0	99	1	0	0	1	149	1	1
155	1	39	1	0	9	0	1	247	1	0	0	1	247	1	1
156	0	31	1	1	9	0	0	118	1	1	1	1	257	1	1
157	0	39	1	1	9	0	0	118	1	1	0	0	118	1	0
158	0	46	0	0	7	0	0	51	0	0	0	0	51	0	0
159	0	41	1	0	5	0	0	82	0	0	0	0	82	0	0
160	0	54	0	0	7	0	0	51	0	0	1	0	71	0	0
161	0	37	1	0	3	0	1	114	1	0	0	1	162	1	1
162	0	42	1	1	6	0	0	90	0	1	0	0	90	0	0
163	1	37	1	0	4	0	0	104	1	0	0	1	202	1	1
164	0	51	0	0	9	0	0	70	0	0	0	0	70	0	0
165	0	58	0	1	7	0	0	51	0	1	0	0	51	0	0
166	0	34	1	0	7	0	0	99	1	0	0	0	99	1	0
167	1	43	1	0	5	1	0	154	1	0	1	0	154	1	1
168	0	56	0	0	7	1	0	92	0	0	0	1	149	1	1
169	0	38	1	1	6	0	1	140	1	1	0	1	140	1	1
170	0	34	1	0	8	0	1	206	1	0	0	1	206	1	1
171	0	58	0	0	9	0	0	70	0	0	1	1	209	1	1
172	0	46	0	0	6	0	1	92	0	0	0	1	140	1	1
173	0	36	1	0	4	0	0	73	0	0	0	0	73	0	0
174	0	46	0	0	9	0	0	70	0	0	0	1	168	1	1
175	0	30	1	0	7	0	1	197	1	0	0	1	197	1	1
176	1	52	0	1	5	1	0	106	1	1	1	0	106	1	1
177	1	33	1	0	7	0	1	180	1	0	0	1	180	1	1
178	1	36	1	1	4	0	0	104	1	1	0	0	104	1	0
179	0	57	0	0	5	0	0	34	0	0	0	0	34	0	0
180	0	58	0	0	9	0	0	70	0	0	0	1	120	1	1
181	0	46	0	0	9	0	0	70	0	0	0	0	70	0	0
182	0	37	1	1	7	0	0	99	1	1	0	0	99	1	0
183	0	25	1	0	4	0	0	73	0	0	0	0	73	0	0
184	0	60	0	0	5	0	0	34	0	0	1	0	54	0	0
185	1	50	0	0	7	0	1	180	1	0	0	1	180	1	1
186	0	35	1	0	7	0	1	197	1	0	0	1	197	1	1
187	1	24	1	0	9	0	1	247	1	0	0	1	247	1	1
188	1	34	1	0	9	1	0	190	1	0	1	1	288	1	1
189	0	48	0	0	5	0	1	84	0	0	0	1	132	1	1
190	0	63	0	0	5	0	0	34	0	0	0	0	34	0	0
191	1	55	0	1	9	0	0	101	1	1	0	1	151	1	1
192	0	49	0	1	9	0	1	168	1	1	1	1	188	1	1
193	0	32	1	0	7	0	0	99	1	0	0	1	197	1	1
194	1	48	0	0	7	0	1	180	1	0	0	1	180	1	1
195	1	60	0	1	8	0	1	189	1	1	1	1	209	1	1
196	1	38	1	1	6	0	0	121	1	1	0	0	121	1	0
197	0	28	1	0	8	0	0	108	1	0	0	0	108	1	0
198	0	25	1	0	6	0	0	90	0	0	0	0	90	0	0
199	1	41	1	0	5	1	0	133	1	0	1	0	133	1	1
200	0	43	1	1	4	0	0	73	0	1	0	0	73	0	0
201	1	32	1	1	8	0	0	139	1	1	1	1	278	1	1
202	0	51	0	0	9	0	0	70	0	0	0	0	70	0	0
203	1	22	1	0	10	1	1	298	1	0	0	1	257	1	1
204	0	49	0	0	4	0	0	25	0	0	0	1	123	1	1
205	0	28	1	1	5	0	0	82	0	1	0	1	180	1	1
206	1	38	1	1	7	0	0	130	1	1	0	1	228	1	1
207	0	42	1	1	8	0	1	206	1	1	0	1	206	1	1
208	0	42	1	0	7	0	0	99	1	0	0	0	99	1	0
209	0	34	1	0	8	0	0	108	1	0	0	0	108	1	0
210	0	32	1	1	5	0	0	82	0	1	0	0	82	0	0
211	0	52	0	0	10	0	0	80	0	0	0	0	80	0	0
212	1	58	0	0	8	1	1	230	1	0	0	1	189	1	1
213	0	42	1	1	8	1	0	149	1	1	1	1	247	1	1
214	0	52	0	0	10	0	0	80	0	0	0	0	80	0	0
215	0	72	0	1	8	0	0	60	0	1	0	0	60	0	0
216	0	24	1	0	8	0	1	206	1	0	0	1	206	1	1
217	1	46	0	1	9	0	0	101	1	1	0	0	101	1	0
218	0	55	0	1	9	0	1	168	1	1	0	1	168	1	1
219	0	56	0	1	9	0	0	70	0	1	1	0	90	0	0
220	1	63	0	0	5	0	0	65	0	0	0	0	65	0	0
221	1	36	1	0	6	0	1	171	1	0	0	1	171	1	1
222	0	74	0	1	7	0	0	51	0	1	0	1	101	1	0
223	0	38	1	1	9	0	0	118	1	1	0	0	118	1	0
224	1	43	1	1	9	0	0	149	1	1	0	1	247	1	1
225	1	60	0	0	5	0	0	65	0	0	0	0	65	0	0
226	0	52	0	0	7	0	0	51	0	0	0	1	149	1	1
227	0	51	0	0	6	0	0	42	0	0	0	0	42	0	0
228	0	50	0	0	9	0	0	70	0	0	0	0	70	0	0
229	1	35	1	0	6	0	1	219	1	0	0	1	219	1	1
230	0	30	1	0	8	0	0	108	1	0	0	0	108	1	0
231	0	35	1	1	9	0	0	118	1	1	0	0	118	1	0
232	1	38	1	1	8	1	0	180	1	1	1	0	180	1	1
233	0	48	0	0	7	0	0	51	0	0	0	0	51	0	0
234	0	46	0	1	9	0	1	168	1	1	1	1	209	1	1
235	0	45	1	0	8	0	1	206	1	0	0	1	206	1	1
236	1	50	0	0	7	0	1	180	1	0	0	1	180	1	1
237	0	32	1	0	7	0	1	149	1	0	0	1	197	1	1
238	1	58	0	0	9	0	0	101	1	0	1	0	121	1	1
239	1	44	1	0	8	0	0	139	1	0	0	1	237	1	1
240	0	54	0	1	8	0	1	158	1	1	0	1	158	1	1
241	0	32	1	0	7	0	0	99	1	0	0	0	99	1	0
242	1	33	1	1	8	1	0	180	1	1	1	1	278	1	1
243	0	41	1	0	7	0	0	99	1	0	0	0	99	1	0
244	0	30	1	0	6	0	0	90	0	0	0	0	90	0	0
245	1	58	0	0	8	0	0	91	0	0	0	0	91	0	0
246	1	38	1	0	7	1	0	150	1	0	1	0	171	1	1
247	0	49	0	0	8	0	0	60	0	0	0	1	158	1	1
248	0	45	1	0	6	0	1	140	1	0	0	1	188	1	1
249	0	52	0	0	6	0	0	42	0	0	0	0	42	0	0
250	0	27	1	0	6	0	0	90	0	0	0	0	90	0	0
251	1	44	1	1	6	1	0	162	1	1	0	0	121	1	0
252	0	60	0	1	8	0	0	60	0	1	0	0	60	0	0
253	0	29	1	0	9	0	1	216	1	0	0	1	216	1	1
254	0	27	1	0	10	0	1	226	1	0	1	1	267	1	1
255	0	47	0	1	9	0	0	70	0	1	0	1	168	1	1
256	0	24	1	0	5	1	1	221	1	0	1	1	221	1	1
257	0	58	0	1	9	1	1	209	1	1	1	1	209	1	1
258	0	47	0	0	4	0	0	25	0	0	0	0	25	0	0
259	0	31	1	0	6	0	0	90	0	0	0	1	188	1	1
260	0	51	0	0	8	1	1	199	1	0	1	1	199	1	1
261	1	36	1	1	4	0	0	104	1	1	0	0	104	1	0
262	1	28	1	0	10	1	1	298	1	0	0	0	159	1	0
263	0	49	0	0	5	0	0	34	0	0	1	1	104	1	1
264	1	30	1	1	9	0	0	149	1	1	0	1	247	1	1
265	1	62	0	1	7	0	0	82	0	1	0	1	180	1	1
266	1	39	1	0	5	0	1	211	1	0	0	1	211	1	1
267	0	49	0	0	9	0	1	168	1	0	0	1	168	1	1
268	0	42	1	1	7	0	0	99	1	1	0	0	99	1	0
269	1	55	0	1	5	0	1	163	1	1	0	1	163	1	1
270	0	48	0	0	7	0	0	51	0	0	0	0	51	0	0
271	0	27	1	0	7	0	0	99	1	0	0	0	99	1	0
272	0	39	1	0	9	0	1	216	1	0	0	1	216	1	1
273	0	25	1	0	9	0	1	216	1	0	0	1	216	1	1
274	1	31	1	1	5	1	0	133	1	1	1	0	133	1	1
275	0	39	1	1	9	0	1	216	1	1	0	1	216	1	1
276	1	48	0	1	9	0	0	101	1	1	0	0	101	1	0
277	0	29	1	0	10	0	1	226	1	0	0	1	226	1	1
278	0	58	0	0	9	0	0	70	0	0	0	0	70	0	0
279	0	32	1	1	6	0	0	90	0	1	1	0	110	1	1
280	0	49	0	0	8	0	0	60	0	0	0	0	60	0	0
281	0	40	1	0	7	1	1	238	1	0	1	1	238	1	1
282	1	30	1	0	8	1	0	180	1	0	1	1	278	1	1
283	0	44	1	1	7	0	1	197	1	1	1	0	140	1	1
284	0	46	0	0	7	0	0	51	0	0	0	0	51	0	0
285	1	28	1	1	8	1	0	180	1	1	0	0	139	1	0
286	0	66	0	1	7	0	1	149	1	1	0	1	149	1	1
287	0	57	0	0	9	0	0	70	0	0	0	0	70	0	0
288	0	45	1	0	9	0	0	118	1	0	0	0	118	1	0
289	0	49	0	0	3	0	0	16	0	0	0	0	16	0	0
290	0	34	1	1	6	0	0	90	0	1	0	0	90	0	0
291	1	62	0	1	9	1	0	142	1	1	1	0	142	1	1
292	0	47	0	0	5	0	0	34	0	0	0	1	132	1	1
293	1	36	1	0	9	1	0	190	1	0	1	1	288	1	1
294	0	57	0	0	10	0	0	80	0	0	1	0	100	1	1
295	0	24	1	0	8	0	1	206	1	0	0	1	206	1	1
296	1	50	0	0	8	1	1	230	1	0	1	1	230	1	1
297	0	53	0	0	10	0	0	80	0	0	0	0	80	0	0
298	0	53	0	0	8	0	0	60	0	0	0	1	158	1	1
299	0	58	0	0	8	0	0	60	0	0	0	0	60	0	0
300	1	22	1	1	4	0	0	104	1	1	0	1	154	1	1
301	1	49	0	1	7	0	0	82	0	1	0	0	82	0	0
302	1	36	1	0	5	0	1	211	1	0	0	1	211	1	1
303	0	34	1	1	10	0	1	226	1	0	0	1	226	1	1
304	0	51	0	0	6	0	0	42	0	0	0	0	42	0	0
305	0	45	1	0	8	0	1	206	1	0	0	1	206	1	1
306	1	38	1	1	9	1	0	190	1	1	0	0	149	1	0
307	0	57	0	0	9	1	0	111	1	0	0	1	168	1	1
308	0	63	0	0	6	0	0	42	0	0	0	0	42	0	0
309	1	42	1	1	9	0	0	149	1	1	1	0	169	1	1
310	0	55	0	0	7	0	0	51	0	0	0	1	149	1	1
311	1	34	1	0	9	0	1	247	1	0	0	1	247	1	1
312	0	26	1	0	7	0	1	197	1	0	0	0	99	1	0
313	1	39	1	1	6	0	0	121	1	1	0	0	121	1	0
314	0	30	1	1	5	0	1	132	1	1	1	1	173	1	1
315	1	38	1	0	8	1	0	180	1	0	1	0	180	1	1
316	0	50	0	0	5	1	1	173	1	0	1	1	173	1	1
317	1	57	0	0	9	1	1	240	1	0	1	1	240	1	1
318	0	44	1	0	5	0	0	82	0	0	0	0	82	0	0
319	1	49	0	1	7	0	0	82	0	1	0	1	132	1	1
320	0	38	1	0	6	0	0	90	0	0	0	0	90	0	0
321	1	49	0	0	8	1	0	132	1	0	1	1	230	1	1
322	0	25	1	0	7	0	0	99	1	0	0	0	99	1	0
323	0	58	0	0	7	0	0	51	0	0	0	0	51	0	0
324	1	27	1	1	3	0	0	95	1	1	0	0	95	1	0
325	1	42	1	0	8	1	1	278	1	0	1	1	278	1	1
326	0	36	1	0	5	0	0	82	0	0	0	0	82	0	0
327	1	31	1	0	8	1	0	180	1	0	0	1	237	1	1
328	1	34	1	0	8	0	1	237	1	0	0	1	237	1	1
329	0	34	1	0	5	0	0	82	0	0	0	0	82	0	0
330	0	36	1	0	6	0	1	140	1	0	1	1	208	1	1
331	0	36	1	0	8	0	0	108	1	0	0	1	206	1	1
332	0	38	1	0	7	0	1	197	1	0	0	1	197	1	1
333	0	55	0	1	4	0	1	75	0	1	1	1	116	1	1
334	0	48	0	0	6	0	0	42	0	0	0	0	42	0	0
335	0	40	1	0	4	0	0	73	0	0	0	0	73	0	0
336	0	48	0	0	6	0	0	42	0	0	0	0	42	0	0
337	0	56	0	1	8	0	1	158	1	1	0	1	158	1	1
338	1	30	1	0	9	1	0	169	1	0	1	1	267	1	1
339	0	65	0	0	10	0	1	178	1	0	0	1	178	1	1
340	0	54	0	1	9	1	0	111	1	1	0	1	168	1	1
341	1	36	1	0	9	0	0	149	1	0	0	1	247	1	1
342	1	49	0	1	10	0	0	111	1	1	0	1	161	1	1
343	1	31	1	0	9	0	1	247	1	0	0	1	247	1	1
344	0	59	0	1	7	0	1	101	1	1	0	1	101	1	0
345	0	31	1	0	8	1	1	247	1	0	1	1	247	1	1
346	0	52	0	1	8	0	0	60	0	1	0	0	60	0	0
347	0	29	1	0	8	0	1	206	1	0	0	1	206	1	1
348	0	32	1	0	7	0	1	197	1	0	1	1	217	1	1
349	1	36	1	1	7	0	1	228	1	1	0	1	228	1	1
350	0	57	0	1	8	0	0	60	0	1	0	0	60	0	0
351	0	48	0	1	8	0	0	60	0	1	0	0	60	0	0
352	0	31	1	0	9	0	1	216	1	0	0	1	216	1	1
353	0	25	1	0	4	0	0	73	0	0	0	1	171	1	1
354	1	24	1	0	10	1	0	200	1	0	1	1	298	1	1
355	0	30	1	1	7	0	0	99	1	1	0	0	99	1	0
356	0	37	1	0	7	0	0	99	1	0	0	0	99	1	0
357	1	35	1	0	8	0	1	237	1	0	0	1	237	1	1
358	0	49	0	0	6	0	1	92	0	0	0	1	140	1	1
359	0	52	0	0	7	0	0	51	0	0	0	0	51	0	0
360	1	31	1	0	6	1	1	260	1	0	1	1	260	1	1
361	0	31	1	0	8	0	1	206	1	0	0	1	206	1	1
362	0	45	1	0	6	0	0	90	0	0	0	0	90	0	0
363	0	48	0	0	6	0	0	42	0	0	0	0	42	0	0
364	1	65	0	1	7	0	0	82	0	1	0	0	82	0	0
365	1	30	1	1	6	0	0	121	1	1	0	0	121	1	0
366	0	53	0	1	7	1	0	92	0	1	1	1	169	1	1
367	0	28	1	1	7	0	1	197	1	1	0	1	197	1	1
368	0	26	1	1	4	0	1	123	1	1	0	1	171	1	1
369	0	47	0	0	7	0	0	51	0	0	0	0	51	0	0
370	1	46	0	0	7	0	1	132	1	0	0	1	180	1	1
371	0	30	1	0	6	1	1	229	1	0	1	1	229	1	1
372	0	51	0	0	6	0	0	42	0	0	0	1	140	1	1
373	0	27	1	0	10	0	1	226	1	0	0	1	226	1	1
374	0	25	1	0	8	0	1	206	1	0	1	1	247	1	1
375	1	56	0	0	4	0	0	56	0	0	0	1	106	1	0
376	0	34	1	0	9	0	0	118	1	0	0	0	118	1	0
377	0	49	0	0	7	0	1	149	1	0	0	1	149	1	1
378	1	32	1	1	6	0	0	121	1	1	0	0	121	1	0
379	1	49	0	1	8	1	0	132	1	1	1	0	132	1	1
380	1	36	1	1	9	1	0	190	1	1	0	0	149	1	0
381	1	47	0	0	7	0	1	180	1	0	1	1	200	1	1
382	0	47	0	1	8	0	1	158	1	1	0	1	158	1	1
383	0	34	1	0	8	0	1	206	1	0	0	1	206	1	1
384	1	24	1	0	10	0	1	257	1	0	0	1	257	1	1
385	0	59	0	0	8	0	0	60	0	0	1	1	199	1	1
386	0	56	0	0	6	0	0	42	0	0	0	0	42	0	0
387	1	45	1	1	6	0	0	121	1	1	0	1	171	1	1
388	0	52	0	0	7	0	0	51	0	0	0	0	51	0	0
389	0	47	0	0	5	0	0	34	0	0	0	0	34	0	0
390	0	68	0	0	9	0	0	70	0	0	0	0	70	0	0
391	1	31	1	0	10	1	0	179	1	0	1	1	298	1	1
392	0	55	0	1	8	0	1	158	1	1	0	1	158	1	1
393	0	52	0	1	7	0	0	51	0	1	0	1	149	1	1
394	1	43	1	1	8	0	0	139	1	1	0	0	139	1	0
395	1	31	1	0	7	0	1	228	1	0	0	1	228	1	1
396	0	36	1	0	9	0	1	216	1	0	0	1	216	1	1
397	0	35	1	0	6	0	0	90	0	0	0	1	140	1	1
398	0	54	0	0	10	1	1	219	1	0	1	1	219	1	1
399	1	69	0	0	9	0	0	101	1	0	0	0	101	1	0
400	0	48	0	0	8	0	1	158	1	0	0	1	158	1	1
401	1	48	0	1	7	0	0	82	0	1	0	1	180	1	1
402	1	52	0	0	8	1	1	230	1	0	0	1	189	1	1
403	0	52	0	0	6	0	0	42	0	0	0	0	42	0	0
404	0	58	0	0	6	1	0	62	0	0	1	1	160	1	1
405	0	30	1	0	10	0	0	128	1	0	1	1	246	1	1
406	1	34	1	1	8	0	1	237	1	1	0	0	139	1	0
407	1	35	1	1	8	1	0	180	1	1	1	0	180	1	1
408	0	40	1	0	10	0	1	226	1	0	0	1	226	1	1
409	0	48	0	1	8	0	0	60	0	1	0	0	60	0	0
410	0	27	1	0	7	0	1	197	1	0	0	1	197	1	1
411	0	57	0	0	8	0	1	158	1	0	0	1	158	1	1
412	0	42	1	0	5	0	0	82	0	0	0	1	180	1	1
413	0	27	1	1	8	0	0	108	1	1	0	0	108	1	0
414	1	24	1	1	4	0	0	104	1	1	0	0	104	1	0
415	0	54	0	1	8	0	1	158	1	1	0	1	158	1	1
416	0	43	1	0	8	0	0	108	1	0	1	1	247	1	1
417	1	38	1	1	7	0	0	130	1	1	0	1	228	1	1
418	1	51	0	0	7	0	1	132	1	0	0	1	132	1	1
419	1	38	1	0	7	0	1	228	1	0	0	1	228	1	1
420	0	28	1	0	6	0	0	90	0	0	0	0	90	0	0
421	0	29	1	1	5	1	1	221	1	1	0	1	180	1	1
422	0	33	1	0	5	0	1	132	1	0	0	1	180	1	1
423	0	33	1	1	7	0	0	99	1	1	1	0	119	1	1
424	0	31	1	0	10	0	0	128	1	0	0	0	128	1	0
425	0	33	1	0	6	0	1	140	1	0	0	1	140	1	1
426	0	25	1	0	8	0	0	108	1	0	0	1	206	1	1
427	1	45	1	0	6	0	1	171	1	0	0	1	171	1	1
428	0	34	1	1	9	0	0	118	1	1	0	0	118	1	0
429	0	44	1	1	8	0	0	108	1	1	0	0	108	1	0
430	0	67	0	1	8	0	1	158	1	1	0	1	158	1	1
431	1	42	1	1	8	1	0	180	1	1	0	0	139	1	0
432	0	50	0	0	9	0	0	70	0	0	0	0	70	0	0
433	1	29	1	1	9	0	0	149	1	1	0	0	149	1	0
434	0	33	1	1	6	0	1	140	1	1	0	1	188	1	1
435	0	30	1	0	7	0	1	149	1	0	0	1	149	1	1
436	0	67	0	1	7	0	0	51	0	1	0	0	51	0	0
437	1	21	1	0	8	1	0	159	1	0	1	1	257	1	1
438	0	42	1	0	8	0	1	206	1	0	1	1	226	1	1
439	0	39	1	0	9	0	0	118	1	0	0	1	216	1	1
440	1	44	1	1	9	0	0	149	1	1	0	1	247	1	1
441	0	55	0	0	8	0	0	60	0	0	0	1	110	1	0
442	0	30	1	0	9	0	1	216	1	0	1	1	257	1	1
443	1	54	0	1	7	0	0	82	0	1	0	0	82	0	0
444	0	39	1	0	7	0	0	99	1	0	0	0	99	1	0
445	1	38	1	1	7	0	0	130	1	1	0	0	130	1	0
446	0	31	1	0	6	0	0	90	0	0	0	0	90	0	0
447	1	37	1	1	8	0	1	237	1	1	0	0	139	1	0
448	0	34	1	0	10	0	0	128	1	0	0	0	128	1	0
449	1	43	1	0	3	0	1	193	1	0	0	1	193	1	1
450	1	50	0	0	8	0	1	189	1	0	0	0	91	0	0
451	1	50	0	0	5	1	0	106	1	0	1	0	106	1	1
452	1	26	1	1	10	0	0	159	1	1	1	0	179	1	1
453	0	45	1	0	8	1	1	247	1	0	1	1	247	1	1
454	0	22	1	0	8	0	1	206	1	0	0	1	206	1	1
455	0	49	0	1	5	0	1	84	0	1	0	1	132	1	1
456	1	26	1	1	8	0	0	139	1	1	0	0	139	1	0
457	1	40	1	1	8	0	0	139	1	1	0	0	139	1	0
458	1	22	1	1	6	0	1	219	1	1	1	0	162	1	1
459	1	54	0	1	10	0	0	111	1	1	0	0	111	1	0
460	1	32	1	1	8	1	0	180	1	1	1	0	180	1	1
461	1	38	1	1	10	0	0	159	1	1	0	0	159	1	0
462	1	45	1	1	5	0	0	113	1	1	0	0	113	1	0
463	1	33	1	1	5	1	0	133	1	1	1	0	154	1	1
464	1	60	0	1	6	0	1	123	1	1	0	1	123	1	1
465	1	41	1	1	9	0	0	149	1	1	0	0	149	1	0
466	1	55	0	1	9	0	1	199	1	1	1	1	219	1	1
467	1	36	1	1	9	1	1	288	1	1	1	1	288	1	1
468	1	54	0	1	8.7	0	0	101	1	1	0	0	101	1	0
469	1	31	1	1	9.3	0	0	149	1	1	0	0	149	1	0
470	1	55	0	1	5	0	0	65	0	1	0	0	65	0	0
471	1	48	0	1	10	0	0	111	1	1	0	0	111	1	0
472	1	42	1	1	10	1	0	200	1	1	1	0	200	1	1
473	1	54	0	1	9	0	0	101	1	1	0	1	151	1	1
474	1	58	0	1	8	0	1	189	1	1	0	1	189	1	1
475	1	49	0	1	6	0	0	73	0	1	1	0	114	1	1
476	1	33	1	1	9	0	0	149	1	1	0	0	149	1	0
477	1	48	0	1	7	0	0	82	0	1	0	0	82	0	0
478	1	42	1	1	6	1	0	141	1	1	1	1	260	1	1
479	1	43	1	1	10	0	0	159	1	1	0	0	159	1	0
480	1	29	1	1	10	0	1	257	1	1	0	1	257	1	1
481	1	47	0	1	5	0	0	65	0	1	0	0	65	0	0
482	1	28	1	1	10	0	0	159	1	1	0	0	159	1	0
483	0	64	0	1	8.7	0	0	70	0	0	0	0	70	0	0
484	0	36	1	0	10	0	0	128	1	0	1	0	148	1	1
485	0	54	0	0	8	1	1	199	1	0	0	0	60	0	0
486	0	36	1	0	7	0	0	99	1	0	0	0	99	1	0
487	0	29	1	0	10	1	1	267	1	0	1	1	267	1	1
488	0	23	1	1	6	0	0	90	0	1	0	1	140	1	1
489	0	52	0	0	9	0	0	70	0	0	0	0	70	0	0
490	0	42	1	0	6.5	0	0	90	0	0	0	0	90	0	0
491	0	52	0	1	8	0	0	60	0	1	0	0	60	0	0
492	0	39	1	0	6	0	0	90	0	0	0	0	90	0	0
493	0	36	1	1	4	0	1	123	1	1	0	1	171	1	1
494	0	35	1	0	8	1	1	247	1	0	0	1	206	1	1
495	0	30	1	0	9.4	0	1	216	1	0	1	1	236	1	1
496	0	53	0	0	8	0	0	60	0	0	0	0	60	0	0
497	0	55	0	1	10	0	1	178	1	1	0	1	178	1	1
498	0	42	1	0	8	0	1	206	1	0	0	1	206	1	1
499	0	43	1	1	6	0	0	90	0	1	0	0	90	0	0
500	0	57	0	1	10	0	0	80	0	0	0	0	80	0	0
501	0	25	1	0	10	0	0	128	1	0	0	0	128	1	0
502	0	32	1	0	3.3	0	0	64	0	0	0	0	64	0	0
503	0	51	0	0	8	1	1	199	1	0	1	0	101	1	1
504	0	40	1	0	10	1	1	267	1	0	1	1	267	1	1
505	0	51	0	1	3	0	0	16	0	1	0	0	16	0	0
506	0	54	0	1	5	0	0	34	0	1	0	0	34	0	0
507	0	28	1	1	7	0	1	197	1	1	1	1	238	1	1
508	0	54	0	1	5	0	0	34	0	1	0	0	34	0	0
509	0	54	0	1	8	0	0	60	0	1	0	0	60	0	0
510	0	41	1	1	7	1	0	119	1	1	1	0	140	1	1
511	0	43	1	1	8	0	0	108	1	1	0	0	108	1	0
512	0	57	0	1	4	0	0	25	0	1	1	1	95	1	1
513	0	23	1	1	6	1	0	131	1	1	0	0	90	0	0
514	0	24	1	1	9	0	0	118	1	1	0	0	118	1	0
515	0	49	0	1	7	0	1	101	1	1	1	1	142	1	1
516	0	47	0	1	9	0	0	70	0	1	0	0	70	0	0
517	0	45	1	1	10	0	0	128	1	1	0	0	128	1	0
518	0	54	0	1	6	0	0	42	0	1	0	0	42	0	0
519	0	58	0	1	6	0	0	42	0	1	0	0	42	0	0
520	0	37	1	1	7	1	1	238	1	1	1	1	238	1	1
521	0	42	1	1	8	0	0	108	1	1	0	0	108	1	0
522	0	41	1	1	6	0	0	90	0	1	0	0	90	0	0
523	0	37	1	1	8	0	0	108	1	1	0	1	158	1	1
524	0	38	1	1	6.4	0	0	90	0	1	0	0	90	0	0
525	0	37	1	1	10	1	0	169	1	0	0	0	128	1	0
526	0	53	0	1	6	1	0	83	0	1	1	0	62	0	0
527	0	33	1	1	9	0	0	118	1	1	1	0	138	1	1
528	0	31	1	1	6	0	1	140	1	1	1	1	181	1	1
529	0	46	0	1	9	0	0	70	0	1	0	1	120	1	1
530	0	40	1	1	9	1	0	159	1	1	0	0	118	1	0
